# Supplementary material for: Crystal structure of potassium (1R)-d-ribit-1-yl­sulfonate
Source: Acta Crystallogr Sect E Struct Rep Online. 2014 Oct 24;70(Pt 11):406–9. doi: 10.1107/S1600536814022685 (PMC4257350; doi:10.1107/S1600536814022685)
Supplement: Supplementary file 1 [file e-70-00406-sup1.cif]

##############################################################################
#                                                                            #
# This CIF contains the data in a paper accepted for publication in          #
# Acta Crystallographica Section E. It conforms to the requirements of       #
# Notes for Authors for Acta Crystallographica Section E, and has been       #
# peer reviewed under the auspices of the IUCr Commission on Journals.       #
#                                                                            #
# Full details of the Crystallographic Information File format               #
# are given in the paper "The Crystallographic Information File (CIF):       #
# a New Standard Archive File for Crystallography" by S. R. Hall, F. H.      #
# Allen and I. D. Brown [Acta Cryst. (1991), A47, 655-685].                  #
#                                                                            #
# The current version of the core CIF dictionary is obtainable from          #
# ftp://ftp.iucr.org/pub/cif_core.dic.                                       #
#                                                                            #
# Software is freely available for graphical display of the structure(s)     #
# in this CIF. For information consult the CIF software page                 #
# http://www.iucr.org/resources/cif/software.                                #
#                                                                            #
# This file may be used for bona fide research purposes within the           #
# scientific community so long as proper attribution is given to the journal # 
# article from which it was obtained.                                        #
#                                                                            #
##############################################################################
data_1
_database_code_depnum_ccdc_archive 'CCDC 1007337'
_audit_creation_method     'SHELXL-97 and CrysAlisPro RED'
_chemical_name_systematic
;\
Potassium (1<i>R</i>,2<i>R</i>,3<i>R</i>,4<i>R</i>)-1,2,3,4,5-\
pentahydroxypentane-1-sulfonate
;
_chemical_name_common
;
Potassium (1<i>R</i>)-<i>D</i>-ribit-1-ylsulfonate
;
_chemical_formula_moiety     'K +, C5 H11 O8 S -'
_chemical_formula_sum     'C5 H11 K O8 S'
_chemical_formula_structural     'Potassium D-ribose-sulfonate'
_chemical_formula_iupac     'K +, C5 H11 O8 S -'
_chemical_formula_weight     270.30
_chemical_melting_point     ?
_symmetry_cell_setting     monoclinic
_symmetry_space_group_name_H-M     'P 21'
loop_
    _symmetry_equiv_pos_as_xyz
    'x, y, z'
    '-x, y+1/2, -z'
_cell_length_a     5.36167(8)
_cell_length_b     9.01474(14)
_cell_length_c     9.78623(17)
_cell_angle_alpha     90.00
_cell_angle_beta     102.8138(16)
_cell_angle_gamma     90.00
_cell_volume     461.229(13)
_cell_formula_units_Z     2
_cell_measurement_reflns_used     6553
_cell_measurement_theta_min     3.1024
_cell_measurement_theta_max     32.3844
_cell_measurement_temperature     140(2)
_exptl_crystal_description     plate
_exptl_crystal_colour     colourless
_exptl_crystal_size_max     0.22
_exptl_crystal_size_mid     0.22
_exptl_crystal_size_min     0.12
_exptl_crystal_density_diffrn     1.946
_exptl_crystal_density_meas     ?
_exptl_crystal_density_method     'not measured'
_exptl_crystal_F_000     280
_exptl_absorpt_coefficient_mu     0.827
_exptl_absorpt_correction_type     multi-scan
_exptl_absorpt_process_details
;
(CrysAlis PRO; Oxford Diffraction, 2011)
;
_exptl_absorpt_correction_T_min     0.87437
_exptl_absorpt_correction_T_max     1.00
_exptl_special_details
;
Absorption correction:
CrysAlisPro RED, Oxford Diffraction Ltd., Version 1.171.33.55
Empirical absorption correction using spherical harmonics,
implemented in SCALE3 ABSPACK scaling algorithm.
;
_diffrn_ambient_temperature     140.0(10)
_diffrn_radiation_type     'Mo-K\a'
_diffrn_radiation_wavelength     0.71073
_diffrn_radiation_source     'Enhance (Mo) X-ray Source'
_diffrn_radiation_monochromator     'graphite'
_diffrn_measurement_device_type
                                   'Oxford Diffraction Xcalibur 3/Sapphire3 CCD'
_diffrn_measurement_method     'Thin-slice \f and \w scans'
_diffrn_detector_area_resol_mean     16.0050
_diffrn_reflns_number     8864
_diffrn_reflns_av_R_equivalents     0.0231
_diffrn_reflns_av_sigmaI/netI     0.0240
_diffrn_reflns_theta_min     3.11
_diffrn_reflns_theta_max     29.99
_diffrn_reflns_theta_full     29.99
_diffrn_measured_fraction_theta_max     0.999
_diffrn_measured_fraction_theta_full     0.999
_diffrn_reflns_limit_h_min     -7
_diffrn_reflns_limit_h_max     7
_diffrn_reflns_limit_k_min     -12
_diffrn_reflns_limit_k_max     12
_diffrn_reflns_limit_l_min     -13
_diffrn_reflns_limit_l_max     13
_refine_special_details
;
Refinement of <i>F</i>^2^ against ALL reflections. The weighted <i>R</i>-factor
<i>wR</i> and goodness of fit <i>S</i> are based on <i>F</i>^2^, conventional
<i>R</i>-factors <i>R</i> are based on <i>F</i>, with <i>F</i> set to zero for
negative <i>F</i>^2^. The threshold expression of <i>F</i>^2^ >
2\s(<i>F</i>^2^) is used only for calculating <i>R</i>-factors(gt) <i>etc</i>.
and is not relevant to the choice of reflections for refinement.
<i>R</i>-factors based on <i>F</i>^2^ are statistically about twice as large
as those based on <i>F</i>, and <i>R</i>- factors based on ALL data will be
even larger.
;
_reflns_number_total     2690
_reflns_number_gt     2632
_reflns_threshold_expression     I>2\s(I)
_refine_ls_structure_factor_coef     Fsqd
_refine_ls_matrix_type     full
_refine_ls_R_factor_all     0.0215
_refine_ls_R_factor_gt     0.0207
_refine_ls_wR_factor_gt     0.0520
_refine_ls_wR_factor_ref     0.0525
_refine_ls_goodness_of_fit_ref     1.046
_refine_ls_restrained_S_all     1.045
_refine_ls_number_reflns     2690
_refine_ls_number_parameters     156
_refine_ls_number_restraints     1
_refine_ls_hydrogen_treatment     mixed
_refine_ls_weighting_scheme     calc
_refine_ls_weighting_details
         'calc w=1/[\s^2^(Fo^2^)+(0.0318P)^2^+0.0276P] where P=(Fo^2^+2Fc^2^)/3'
_atom_sites_solution_hydrogens     geom
_atom_sites_solution_primary     direct
_atom_sites_solution_secondary     difmap
_refine_ls_shift/su_max     0.000
_refine_ls_shift/su_mean     0.000
_refine_diff_density_max     0.432
_refine_diff_density_min     -0.223
_refine_ls_extinction_method     none
_refine_ls_extinction_coef     ?
_refine_ls_abs_structure_details
;
Flack (1983), 1264 Friedel pairs
;
_refine_ls_abs_structure_Flack     -0.01(3)
loop_
    _atom_type_symbol
    _atom_type_description
    _atom_type_scat_dispersion_real
    _atom_type_scat_dispersion_imag
    _atom_type_scat_source
    'C' 'C' 0.0033 0.0016
                         'International Tables Vol C Tables 4.2.6.8 and 6.1.1.4'
    'H' 'H' 0.0000 0.0000
                         'International Tables Vol C Tables 4.2.6.8 and 6.1.1.4'
    'O' 'O' 0.0106 0.0060
                         'International Tables Vol C Tables 4.2.6.8 and 6.1.1.4'
    'S' 'S' 0.1246 0.1234
                         'International Tables Vol C Tables 4.2.6.8 and 6.1.1.4'
    'K' 'K' 0.2009 0.2494
                         'International Tables Vol C Tables 4.2.6.8 and 6.1.1.4'
_computing_data_collection
;
CrysAlis PRO (Oxford Diffraction, 2011)
;
_computing_cell_refinement
;
CrysAlis PRO (Oxford Diffraction, 2011)
;
_computing_data_reduction
;
CrysAlis PRO (Oxford Diffraction, 2011)
;
_computing_structure_solution
;
SHELXS97 (Sheldrick, 2008)
;
_computing_structure_refinement
;
SHELXL97 (Sheldrick, 2008)
;
_computing_molecular_graphics
;
ORTEPII (Johnson, 1976) and ORTEP-3 for Windows (Farrugia, 2012)
;
_computing_publication_material
;
SHELXL97 (Sheldrick, 2008) and WinGX (Farrugia, 2012)
;
loop_
    _atom_site_type_symbol
    _atom_site_label
    _atom_site_fract_x
    _atom_site_fract_y
    _atom_site_fract_z
    _atom_site_U_iso_or_equiv
    _atom_site_adp_type
    _atom_site_calc_flag
    _atom_site_refinement_flags
    _atom_site_occupancy
    _atom_site_symmetry_multiplicity
    _atom_site_disorder_assembly
    _atom_site_disorder_group
    K K 0.00261(5) 0.45609(3) -0.05055(3) 0.01553(7) Uani d . 1 1 . .
    C C1 0.2210(2) 0.19926(14) 0.68818(13) 0.0093(2) Uani d . 1 1 . .
    H H1 0.1956 0.0932 0.6679 0.011 Uiso calc R 1 1 . .
    C C2 0.3088(2) 0.27375(14) 0.56579(14) 0.0096(2) Uani d . 1 1 . .
    H H2 0.4902 0.2528 0.5714 0.012 Uiso calc R 1 1 . .
    C C3 0.1458(2) 0.21199(15) 0.42818(13) 0.0101(2) Uani d . 1 1 . .
    H H3 -0.0341 0.2168 0.4341 0.012 Uiso calc R 1 1 . .
    C C4 0.1759(2) 0.30205(16) 0.30071(14) 0.0114(2) Uani d . 1 1 . .
    H H4 0.1205 0.4036 0.3142 0.014 Uiso calc R 1 1 . .
    C C5 0.4444(2) 0.31169(16) 0.27422(14) 0.0120(2) Uani d . 1 1 . .
    H H5A 0.4418 0.3791 0.1967 0.014 Uiso calc R 1 1 . .
    H H5B 0.5569 0.3539 0.3564 0.014 Uiso calc R 1 1 . .
    O O1 -0.01482(18) 0.26253(12) 0.69708(11) 0.0141(2) Uani d . 1 1 . .
    O O2 0.26721(19) 0.42953(10) 0.56585(11) 0.01250(19) Uani d . 1 1 . .
    O O3 0.2107(2) 0.05973(11) 0.41598(12) 0.0157(2) Uani d . 1 1 . .
    O O4 0.01062(18) 0.24575(13) 0.17548(10) 0.0159(2) Uani d . 1 1 . .
    O O5 0.54900(19) 0.17312(11) 0.24301(11) 0.01340(19) Uani d . 1 1 . .
    S S 0.44130(5) 0.22060(3) 0.85556(3) 0.00909(7) Uani d . 1 1 . .
    O O11 0.48670(19) 0.37852(11) 0.87973(11) 0.0165(2) Uani d . 1 1 . .
    O O12 0.67445(18) 0.13911(12) 0.84780(11) 0.01367(19) Uani d . 1 1 . .
    O O13 0.30566(18) 0.15410(12) 0.95421(11) 0.0155(2) Uani d . 1 1 . .
    H H1O -0.095(4) 0.211(3) 0.743(2) 0.031(6) Uiso d . 1 1 . .
    H H2O 0.388(4) 0.464(3) 0.611(2) 0.030(6) Uiso d . 1 1 . .
    H H3O 0.087(4) 0.010(3) 0.410(2) 0.027(6) Uiso d . 1 1 . .
    H H4O -0.122(5) 0.221(3) 0.199(3) 0.046(7) Uiso d . 1 1 . .
    H H5O 0.460(4) 0.149(2) 0.159(2) 0.013(4) Uiso d . 1 1 . .
loop_
    _atom_site_aniso_label
    _atom_site_aniso_U_11
    _atom_site_aniso_U_22
    _atom_site_aniso_U_33
    _atom_site_aniso_U_12
    _atom_site_aniso_U_13
    _atom_site_aniso_U_23
    K 0.01277(12) 0.01544(13) 0.01879(14) 0.00082(11) 0.00440(10) -0.00328(11)
    C1 0.0088(5) 0.0103(6) 0.0087(5) -0.0003(4) 0.0018(4) -0.0003(4)
    C2 0.0093(5) 0.0087(5) 0.0112(6) 0.0001(4) 0.0028(4) 0.0016(4)
    C3 0.0091(5) 0.0113(6) 0.0100(5) 0.0005(4) 0.0027(4) -0.0003(5)
    C4 0.0106(5) 0.0138(6) 0.0098(6) 0.0011(4) 0.0023(4) -0.0016(5)
    C5 0.0105(5) 0.0118(6) 0.0139(6) -0.0003(4) 0.0033(4) 0.0003(5)
    O1 0.0078(4) 0.0192(5) 0.0157(5) 0.0023(3) 0.0037(4) 0.0052(4)
    O2 0.0153(4) 0.0079(5) 0.0134(4) -0.0027(3) 0.0014(4) 0.0001(3)
    O3 0.0184(5) 0.0084(4) 0.0216(5) -0.0032(4) 0.0076(4) -0.0020(4)
    O4 0.0092(4) 0.0279(6) 0.0102(4) -0.0016(4) 0.0014(3) -0.0024(4)
    O5 0.0114(4) 0.0154(5) 0.0136(5) 0.0017(3) 0.0033(4) -0.0007(4)
    S 0.00795(12) 0.01038(14) 0.00897(13) -0.00016(10) 0.00192(9) 0.00056(11)
    O11 0.0176(5) 0.0121(5) 0.0182(5) -0.0016(4) 0.0005(4) -0.0026(4)
    O12 0.0090(4) 0.0165(5) 0.0159(5) 0.0024(3) 0.0037(3) 0.0031(4)
    O13 0.0133(5) 0.0230(5) 0.0112(5) -0.0024(4) 0.0047(4) 0.0029(4)
_geom_special_details
;
All s.u.'s (except the s.u. in the dihedral angle between two l.s. planes) are
estimated using the full covariance matrix. The cell s.u.'s are taken into
account individually in the estimation of s.u.'s in distances, angles and
torsion angles; correlations between s.u.'s in cell parameters are only used
when they are defined by crystal symmetry. An approximate (isotropic)
treatment of cell s.u.'s is used for estimating s.u.'s involving l.s. planes.
;
loop_
    _geom_bond_atom_site_label_1
    _geom_bond_atom_site_label_2
    _geom_bond_site_symmetry_2
    _geom_bond_distance
    _geom_bond_publ_flag
    K O13 2_556 2.7383(10) ?
    K O11 1_454 2.7873(10) ?
    K O12 2_656 2.8519(10) ?
    K O4 2 2.8775(12) ?
    K O4 . 2.9065(11) ?
    K O11 1_554 2.9115(11) ?
    K O1 1_554 3.0085(11) ?
    K O13 1_554 3.1654(11) ?
    K O12 1_454 3.3874(11) ?
    K S 1_554 3.4412(4) ?
    K S 1_454 3.6306(4) ?
    K K 2 4.61605(14) ?
    C1 O1 . 1.4071(15) ?
    C1 C2 . 1.5355(17) ?
    C1 S . 1.8048(13) ?
    C1 H1 . 0.9800 ?
    C2 O2 . 1.4220(15) ?
    C2 C3 . 1.5380(18) ?
    C2 H2 . 0.9800 ?
    C3 O3 . 1.4275(16) ?
    C3 C4 . 1.5266(18) ?
    C3 H3 . 0.9800 ?
    C4 O4 . 1.4364(16) ?
    C4 C5 . 1.5210(17) ?
    C4 H4 . 0.9800 ?
    C5 O5 . 1.4297(17) ?
    C5 H5A . 0.9700 ?
    C5 H5B . 0.9700 ?
    O1 K 1_556 3.0085(11) ?
    O1 H1O . 0.83(3) ?
    O2 H2O . 0.77(2) ?
    O3 H3O . 0.79(2) ?
    O4 K 2_545 2.8775(12) ?
    O4 H4O . 0.83(3) ?
    O5 H5O . 0.88(2) ?
    S O11 . 1.4547(10) ?
    S O13 . 1.4601(10) ?
    S O12 . 1.4664(10) ?
    S K 1_556 3.4412(4) ?
    S K 1_656 3.6306(4) ?
    O11 K 1_656 2.7873(10) ?
    O11 K 1_556 2.9115(10) ?
    O12 K 2_646 2.8519(10) ?
    O12 K 1_656 3.3874(11) ?
    O13 K 2_546 2.7383(10) ?
    O13 K 1_556 3.1654(11) ?
loop_
    _geom_angle_atom_site_label_1
    _geom_angle_atom_site_label_2
    _geom_angle_atom_site_label_3
    _geom_angle_site_symmetry_1
    _geom_angle_site_symmetry_3
    _geom_angle
    _geom_angle_publ_flag
    O13 K O11 2_556 1_454 66.78(3) ?
    O13 K O12 2_556 2_656 72.73(3) ?
    O11 K O12 1_454 2_656 137.05(3) ?
    O13 K O4 2_556 2 66.10(3) ?
    O11 K O4 1_454 2 101.19(3) ?
    O12 K O4 2_656 2 74.01(3) ?
    O13 K O4 2_556 . 94.10(3) ?
    O11 K O4 1_454 . 82.47(3) ?
    O12 K O4 2_656 . 86.77(3) ?
    O4 K O4 2 . 155.53(3) ?
    O13 K O11 2_556 1_554 151.02(3) ?
    O11 K O11 1_454 1_554 140.38(4) ?
    O12 K O11 2_656 1_554 82.34(3) ?
    O4 K O11 2 1_554 93.30(3) ?
    O4 K O11 . 1_554 99.10(3) ?
    O13 K O1 2_556 1_554 138.55(3) ?
    O11 K O1 1_454 1_554 78.76(3) ?
    O12 K O1 2_656 1_554 144.12(3) ?
    O4 K O1 2 1_554 100.61(3) ?
    O4 K O1 . 1_554 103.82(3) ?
    O11 K O1 1_554 1_554 62.31(3) ?
    O13 K O13 2_556 1_554 154.51(2) ?
    O11 K O13 1_454 1_554 105.44(3) ?
    O12 K O13 2_656 1_554 104.88(3) ?
    O4 K O13 2 1_554 138.67(3) ?
    O4 K O13 . 1_554 60.45(3) ?
    O11 K O13 1_554 1_554 46.81(3) ?
    O1 K O13 1_554 1_554 55.64(3) ?
    O13 K O12 2_556 1_454 109.70(3) ?
    O11 K O12 1_454 1_454 45.08(3) ?
    O12 K O12 2_656 1_454 152.63(2) ?
    O4 K O12 2 1_454 132.73(3) ?
    O4 K O12 . 1_454 65.93(3) ?
    O11 K O12 1_554 1_454 99.24(3) ?
    O1 K O12 1_554 1_454 49.47(3) ?
    O13 K O12 1_554 1_454 60.68(2) ?
    O13 K S 2_556 1_554 174.03(2) ?
    O11 K S 1_454 1_554 118.68(2) ?
    O12 K S 2_656 1_554 101.37(2) ?
    O4 K S 2 1_554 113.59(2) ?
    O4 K S . 1_554 84.56(2) ?
    O11 K S 1_554 1_554 24.72(2) ?
    O1 K S 1_554 1_554 47.283(18) ?
    O13 K S 1_554 1_554 25.091(18) ?
    O12 K S 1_454 1_554 75.077(17) ?
    O13 K S 2_556 1_454 86.48(2) ?
    O11 K S 1_454 1_454 21.47(2) ?
    O12 K S 2_656 1_454 148.83(2) ?
    O4 K S 2 1_454 118.82(2) ?
    O4 K S . 1_454 71.50(2) ?
    O11 K S 1_554 1_454 122.16(2) ?
    O1 K S 1_554 1_454 65.17(2) ?
    O13 K S 1_554 1_454 83.965(19) ?
    O12 K S 1_454 1_454 23.797(17) ?
    S K S 1_554 1_454 98.572(10) ?
    O13 K K 2_556 2 42.00(2) ?
    O11 K K 1_454 2 104.16(2) ?
    O12 K K 2_656 2 46.97(2) ?
    O4 K K 2 2 37.27(2) ?
    O4 K K . 2 118.27(2) ?
    O11 K K 1_554 2 109.44(2) ?
    O1 K K 1_554 2 137.88(2) ?
    O13 K K 1_554 2 149.78(2) ?
    O12 K K 1_454 2 149.228(19) ?
    S K K 1_554 2 134.152(11) ?
    S K K 1_454 2 125.527(10) ?
    O1 C1 C2 . . 107.84(10) ?
    O1 C1 S . . 108.47(9) ?
    C2 C1 S . . 114.15(8) ?
    O1 C1 H1 . . 108.8 ?
    C2 C1 H1 . . 108.8 ?
    S C1 H1 . . 108.8 ?
    O2 C2 C1 . . 110.87(10) ?
    O2 C2 C3 . . 107.40(10) ?
    C1 C2 C3 . . 108.16(10) ?
    O2 C2 H2 . . 110.1 ?
    C1 C2 H2 . . 110.1 ?
    C3 C2 H2 . . 110.1 ?
    O3 C3 C4 . . 111.78(10) ?
    O3 C3 C2 . . 108.63(10) ?
    C4 C3 C2 . . 112.36(11) ?
    O3 C3 H3 . . 108.0 ?
    C4 C3 H3 . . 108.0 ?
    C2 C3 H3 . . 108.0 ?
    O4 C4 C5 . . 107.64(10) ?
    O4 C4 C3 . . 110.62(11) ?
    C5 C4 C3 . . 116.45(11) ?
    O4 C4 H4 . . 107.2 ?
    C5 C4 H4 . . 107.2 ?
    C3 C4 H4 . . 107.2 ?
    O5 C5 C4 . . 114.67(11) ?
    O5 C5 H5A . . 108.6 ?
    C4 C5 H5A . . 108.6 ?
    O5 C5 H5B . . 108.6 ?
    C4 C5 H5B . . 108.6 ?
    H5A C5 H5B . . 107.6 ?
    C1 O1 K . 1_556 114.91(7) ?
    C1 O1 H1O . . 112.8(16) ?
    K O1 H1O 1_556 . 78.7(17) ?
    C2 O2 H2O . . 106.9(18) ?
    C3 O3 H3O . . 109.5(17) ?
    C4 O4 K . 2_545 129.46(8) ?
    C4 O4 K . . 108.72(8) ?
    K O4 K 2_545 . 105.89(3) ?
    C4 O4 H4O . . 105.4(17) ?
    K O4 H4O 2_545 . 86.0(19) ?
    K O4 H4O . . 121.3(18) ?
    C5 O5 H5O . . 104.9(12) ?
    O11 S O13 . . 112.59(6) ?
    O11 S O12 . . 112.64(6) ?
    O13 S O12 . . 112.57(6) ?
    O11 S C1 . . 107.71(6) ?
    O13 S C1 . . 103.57(6) ?
    O12 S C1 . . 107.07(6) ?
    O11 S K . 1_556 56.81(4) ?
    O13 S K . 1_556 66.83(4) ?
    O12 S K . 1_556 164.56(4) ?
    C1 S K . 1_556 87.68(4) ?
    O11 S K . 1_656 44.54(4) ?
    O13 S K . 1_656 125.40(4) ?
    O12 S K . 1_656 68.76(4) ?
    C1 S K . 1_656 129.12(4) ?
    K S K 1_556 1_656 98.572(10) ?
    S O11 K . 1_656 113.98(5) ?
    S O11 K . 1_556 98.48(5) ?
    K O11 K 1_656 1_556 140.38(4) ?
    S O12 K . 2_646 130.30(6) ?
    S O12 K . 1_656 87.44(5) ?
    K O12 K 2_646 1_656 95.05(3) ?
    S O13 K . 2_546 157.30(6) ?
    S O13 K . 1_556 88.08(5) ?
    K O13 K 2_546 1_556 102.63(3) ?
loop_
    _geom_torsion_atom_site_label_1
    _geom_torsion_atom_site_label_2
    _geom_torsion_atom_site_label_3
    _geom_torsion_atom_site_label_4
    _geom_torsion_site_symmetry_1
    _geom_torsion_site_symmetry_2
    _geom_torsion_site_symmetry_3
    _geom_torsion_site_symmetry_4
    _geom_torsion
    _geom_torsion_publ_flag
    O1 C1 C2 O2 . . . . 42.80(13) ?
    S C1 C2 O2 . . . . -77.80(11) ?
    O1 C1 C2 C3 . . . . -74.71(12) ?
    S C1 C2 C3 . . . . 164.69(8) ?
    O2 C2 C3 O3 . . . . 171.93(10) ?
    C1 C2 C3 O3 . . . . -68.35(12) ?
    O2 C2 C3 C4 . . . . 47.73(13) ?
    C1 C2 C3 C4 . . . . 167.44(10) ?
    O3 C3 C4 O4 . . . . 60.64(13) ?
    C2 C3 C4 O4 . . . . -176.92(10) ?
    O3 C3 C4 C5 . . . . -62.64(15) ?
    C2 C3 C4 C5 . . . . 59.80(15) ?
    O4 C4 C5 O5 . . . . -60.95(15) ?
    C3 C4 C5 O5 . . . . 63.86(15) ?
    C2 C1 O1 K . . . 1_556 -110.24(9) ?
    S C1 O1 K . . . 1_556 13.85(10) ?
    C5 C4 O4 K . . . 2_545 67.79(13) ?
    C3 C4 O4 K . . . 2_545 -60.45(13) ?
    C5 C4 O4 K . . . . -63.02(11) ?
    C3 C4 O4 K . . . . 168.74(7) ?
    O13 K O4 C4 2_556 . . . -75.17(8) ?
    O11 K O4 C4 1_454 . . . -141.09(8) ?
    O12 K O4 C4 2_656 . . . -2.76(8) ?
    O4 K O4 C4 2 . . . -40.59(8) ?
    O11 K O4 C4 1_554 . . . 78.94(8) ?
    O1 K O4 C4 1_554 . . . 142.50(7) ?
    O13 K O4 C4 1_554 . . . 106.36(8) ?
    O12 K O4 C4 1_454 . . . 175.06(8) ?
    S K O4 C4 1_554 . . . 98.99(7) ?
    S K O4 C4 1_454 . . . -160.07(8) ?
    K K O4 C4 2 . . . -39.02(8) ?
    O13 K O4 K 2_556 . . 2_545 142.24(3) ?
    O11 K O4 K 1_454 . . 2_545 76.33(3) ?
    O12 K O4 K 2_656 . . 2_545 -145.35(3) ?
    O4 K O4 K 2 . . 2_545 176.82(4) ?
    O11 K O4 K 1_554 . . 2_545 -63.64(3) ?
    O1 K O4 K 1_554 . . 2_545 -0.08(3) ?
    O13 K O4 K 1_554 . . 2_545 -36.23(3) ?
    O12 K O4 K 1_454 . . 2_545 32.47(3) ?
    S K O4 K 1_554 . . 2_545 -43.60(2) ?
    S K O4 K 1_454 . . 2_545 57.34(2) ?
    K K O4 K 2 . . 2_545 178.39(2) ?
    O1 C1 S O11 . . . . -64.93(10) ?
    C2 C1 S O11 . . . . 55.31(10) ?
    O1 C1 S O13 . . . . 54.54(10) ?
    C2 C1 S O13 . . . . 174.78(9) ?
    O1 C1 S O12 . . . . 173.69(9) ?
    C2 C1 S O12 . . . . -66.06(10) ?
    O1 C1 S K . . . 1_556 -10.95(8) ?
    C2 C1 S K . . . 1_556 109.29(9) ?
    O1 C1 S K . . . 1_656 -110.12(8) ?
    C2 C1 S K . . . 1_656 10.12(11) ?
    O13 S O11 K . . . 1_656 118.13(6) ?
    O12 S O11 K . . . 1_656 -10.48(8) ?
    C1 S O11 K . . . 1_656 -128.31(6) ?
    K S O11 K 1_556 . . 1_656 156.73(7) ?
    O13 S O11 K . . . 1_556 -38.60(6) ?
    O12 S O11 K . . . 1_556 -167.21(5) ?
    C1 S O11 K . . . 1_556 74.95(6) ?
    K S O11 K 1_656 . . 1_556 -156.73(7) ?
    O11 S O12 K . . . 2_646 102.32(8) ?
    O13 S O12 K . . . 2_646 -26.30(10) ?
    C1 S O12 K . . . 2_646 -139.47(7) ?
    K S O12 K 1_556 . . 2_646 58.2(2) ?
    K S O12 K 1_656 . . 2_646 94.45(7) ?
    O11 S O12 K . . . 1_656 7.87(6) ?
    O13 S O12 K . . . 1_656 -120.76(5) ?
    C1 S O12 K . . . 1_656 126.08(5) ?
    K S O12 K 1_556 . . 1_656 -36.23(17) ?
    O11 S O13 K . . . 2_546 153.72(15) ?
    O12 S O13 K . . . 2_546 -77.63(17) ?
    C1 S O13 K . . . 2_546 37.66(17) ?
    K S O13 K 1_556 . . 2_546 119.12(16) ?
    K S O13 K 1_656 . . 2_546 -156.92(13) ?
    O11 S O13 K . . . 1_556 34.60(6) ?
    O12 S O13 K . . . 1_556 163.25(5) ?
    C1 S O13 K . . . 1_556 -81.46(5) ?
    K S O13 K 1_656 . . 1_556 83.96(4) ?
loop_
    _geom_hbond_atom_site_label_D
    _geom_hbond_atom_site_label_H
    _geom_hbond_atom_site_label_A
    _geom_hbond_site_symmetry_A
    _geom_hbond_distance_DH
    _geom_hbond_distance_HA
    _geom_hbond_distance_DA
    _geom_hbond_angle_DHA
    O1 H1O O12 1_455 0.83(3) 1.89(3) 2.6980(14) 165(2)
    O2 H2O O5 2_656 0.77(2) 2.34(3) 2.9111(14) 132(2)
    O3 H3O O2 2_546 0.79(2) 2.10(2) 2.8596(14) 162(2)
    O4 H4O O5 1_455 0.83(3) 1.95(3) 2.7779(14) 175(3)
    O5 H5O O13 1_554 0.88(2) 1.99(2) 2.8432(14) 161.7(18)
_iucr_refine_instructions_details
;
TITL alanh17 in P2(1)
CELL  0.71073   5.3617   9.0147   9.7862   90.000  102.814   90.000
ZERR     2.00   0.0001   0.0001   0.0002    0.000    0.002    0.000
LATT  -1
SYMM  - X, 1/2 + Y, - Z
SFAC  C    H    O    S    K
UNIT  10   22   16   2    2
MERG   2
OMIT     0.00  60.00
EQIV $1   x, y, z-1
EQIV $2   x-1, y, z
EQIV $3   -x, y-1/2, -z+1
EQIV $4   -x+1, y+1/2, -z+1
HTAB  O1  O12_$2
HTAB  O2  O5_$4
HTAB  O3  O2_$3
HTAB  O4  O5_$2
HTAB  O5  O13_$1
FMAP   2
PLAN  -5
ACTA
BOND   $H
CONF
WGHT     0.03180     0.02760
L.S.   5
FVAR    11.96333
K     5    0.002605    0.456087   -0.050546    11.00000    0.01277    0.01544 =
        0.01879   -0.00328    0.00440    0.00082
C1    1    0.220971    0.199261    0.688178    11.00000    0.00885    0.01034 =
        0.00868   -0.00030    0.00182   -0.00032
AFIX   13
H1    2    0.195550    0.093186    0.667884    11.00000   -1.20000
AFIX    0
C2    1    0.308830    0.273746    0.565787    11.00000    0.00934    0.00866 =
        0.01117    0.00164    0.00275    0.00011
AFIX   13
H2    2    0.490196    0.252815    0.571447    11.00000   -1.20000
AFIX    0
C3    1    0.145794    0.211993    0.428177    11.00000    0.00914    0.01133 =
        0.01004   -0.00030    0.00266    0.00046
AFIX   13
H3    2   -0.034130    0.216760    0.434052    11.00000   -1.20000
AFIX    0
C4    1    0.175904    0.302048    0.300713    11.00000    0.01064    0.01384 =
        0.00979   -0.00159    0.00227    0.00113
AFIX   13
H4    2    0.120451    0.403552    0.314176    11.00000   -1.20000
AFIX    0
C5    1    0.444439    0.311691    0.274218    11.00000    0.01053    0.01184 =
        0.01389    0.00032    0.00331   -0.00030
AFIX   23
H5A   2    0.441768    0.379128    0.196668    11.00000   -1.20000
H5B   2    0.556927    0.353908    0.356449    11.00000   -1.20000
AFIX    0
O1    3   -0.014819    0.262530    0.697077    11.00000    0.00785    0.01923 =
        0.01570    0.00518    0.00366    0.00225
O2    3    0.267213    0.429529    0.565853    11.00000    0.01530    0.00792 =
        0.01344    0.00011    0.00139   -0.00267
O3    3    0.210700    0.059733    0.415976    11.00000    0.01837    0.00845 =
        0.02162   -0.00196    0.00763   -0.00322
O4    3    0.010617    0.245747    0.175480    11.00000    0.00922    0.02788 =
        0.01015   -0.00244    0.00145   -0.00163
O5    3    0.548995    0.173121    0.243010    11.00000    0.01136    0.01543 =
        0.01363   -0.00070    0.00326    0.00173
S     4    0.441297    0.220604    0.855558    11.00000    0.00795    0.01038 =
        0.00897    0.00056    0.00192   -0.00016
O11   3    0.486696    0.378523    0.879727    11.00000    0.01760    0.01214 =
        0.01825   -0.00256    0.00051   -0.00163
O12   3    0.674447    0.139107    0.847800    11.00000    0.00898    0.01654 =
        0.01594    0.00307    0.00374    0.00238
O13   3    0.305659    0.154102    0.954213    11.00000    0.01327    0.02302 =
        0.01117    0.00295    0.00473   -0.00238
H1O   2   -0.095078    0.211038    0.743198    11.00000    0.03117
H2O   2    0.388207    0.464311    0.611415    11.00000    0.02964
H3O   2    0.086879    0.010148    0.409567    11.00000    0.02701
H4O   2   -0.122206    0.220908    0.198892    11.00000    0.04595
H5O   2    0.459680    0.148878    0.159234    11.00000    0.01323
HKLF 4
END
;
data_New_Global_Publ_Block
_journal_date_recd_electronic     2014-09-09
_journal_date_accepted     2014-10-15
_journal_name_full     'Acta Crystallographica, Section E'
_journal_year     2014
_journal_volume     70
_journal_issue     11
_journal_page_first     406
_journal_page_last     409
_journal_paper_category     GM
_journal_paper_doi     10.1107/S1600536814022685
_journal_coeditor_code     SJ5424
loop_
    _publ_contact_author_name
    _publ_contact_author_address
    _publ_contact_author_email
    _publ_contact_author_fax
    _publ_contact_author_phone
    'Haines, Alan H.'
;
School of Chemistry,
University of East Anglia,
Norwich NR4 7TJ
England
;
 a.haines@uea.ac.uk ? ?
    'Hughes, David L.'
;
School of Chemistry,
University of East Anglia,
Norwich NR4 7TJ
England
;
 d.l.hughes@uea.ac.uk ? '01 603 593 186'
_publ_section_title
;
Crystal structure of potassium (1<i>R</i>)-<i>D</i>-ribit-1-ylsulfonate
;
loop_
    _publ_author_name
    _publ_author_footnote
    _publ_author_address
    'Haines, Alan H.' .
;
School of Chemistry,
University of East Anglia,
Norwich NR4 7TJ
England
;
    'Hughes, David L.' .
;
School of Chemistry,
University of East Anglia,
Norwich NR4 7TJ
England
;
_publ_section_synopsis
;
The anion of potassium (1<i>R</i>)-<i>D</i>-ribit-1-ylsulfonate has an
open-chain structure with the potassium cation seven-coordinated in an
approximately pentagonal--bipyramidal coordination environment by six
different anions through K---O coordinate bonds.
;
