# Supplementary material for: Crystal structure of potassium (1R)-d-ribit-1-yl­sulfonate
Source: Acta Crystallogr Sect E Struct Rep Online. 2014 Oct 24;70(Pt 11):406–9. doi: 10.1107/S1600536814022685 (PMC4257350; doi:10.1107/S1600536814022685)
Supplement: Supplementary file 2 [file e-70-00406-1sup2.hkl]

#
# h,k,l, Fc-squared, Fo-squared, sigma(Fo-squared) and status flag
#
data_1
_shelx_title ' alanh17 in P2(1)'
_shelx_refln_list_code          4
_shelx_F_calc_maximum       86.22
_exptl_crystal_F_000       280.00
_reflns_d_resolution_high  0.7109
 
loop_
 _symmetry_equiv_pos_as_xyz
 'x, y, z'
 '-x, y+1/2, -z'
 
_cell_length_a     5.3617
_cell_length_b     9.0147
_cell_length_c     9.7862
_cell_angle_alpha  90.000
_cell_angle_beta  102.814
_cell_angle_gamma  90.000
 
_shelx_F_squared_multiplier     1.000
 
loop_
 _refln_index_h
 _refln_index_k
 _refln_index_l
 _refln_F_squared_calc
 _refln_F_squared_meas
 _refln_F_squared_sigma
 _refln_observed_status
   0 -12   0      290.00      320.32     15.48 o
   1 -12   0       86.05       94.12      5.71 o
   2 -12   0       68.86       61.38      4.69 o
   1 -11   0       13.23       12.30      3.45 o
   2 -11   0        7.79        9.15      2.04 o
   3 -11   0      175.30      180.60      6.41 o
   0 -10   0      118.76      123.23      8.25 o
   1 -10   0      278.04      277.51      9.06 o
   2 -10   0       53.26       51.21      3.45 o
   3 -10   0      463.15      467.39      8.95 o
   4 -10   0      179.60      178.54      6.38 o
   1  -9   0      123.33      107.50      4.08 o
   2  -9   0       33.26       33.83      1.90 o
   3  -9   0      203.82      199.73      4.72 o
   4  -9   0      172.99      170.02      5.95 o
   5  -9   0      120.52      122.60     15.56 o
   0  -8   0      253.11      246.51      7.47 o
   1  -8   0       77.73       70.20      2.41 o
   2  -8   0      501.06      486.92      7.10 o
   3  -8   0       53.30       48.57      1.91 o
   4  -8   0       50.85       50.31      2.59 o
   5  -8   0      308.79      306.22     10.19 o
   1  -7   0       60.15       57.30      1.54 o
   2  -7   0       58.12       58.18      1.84 o
   3  -7   0      228.51      225.27      4.03 o
   4  -7   0      278.25      272.55      5.82 o
   5  -7   0       55.27       55.87      4.79 o
   6  -7   0       46.39       45.73      5.47 o
   0  -6   0      232.31      226.48      6.14 o
   1  -6   0     1097.15     1096.53      9.32 o
   2  -6   0       53.42       46.83      1.55 o
   3  -6   0     1367.99     1348.13     18.44 o
   4  -6   0      165.69      162.18      4.03 o
   5  -6   0       77.09       78.63      5.79 o
   6  -6   0      261.10      265.27     12.46 o
   1  -5   0      565.80      608.03      5.70 o
   2  -5   0       85.05       82.49      2.27 o
   3  -5   0       20.63       19.79      1.11 o
   4  -5   0       85.65       84.53      2.65 o
   5  -5   0      110.03      105.98      5.39 o
   6  -5   0       38.98       28.10      3.20 o
   0  -4   0     3399.62     3330.30     42.42 o
   1  -4   0     1356.49     1408.94     10.71 o
   2  -4   0     1258.80     1191.70     11.30 o
   3  -4   0      351.56      350.94      4.38 o
   4  -4   0      359.41      342.87      5.04 o
   5  -4   0      427.86      435.78     11.50 o
   6  -4   0        7.64        8.73      2.00 o
   1  -3   0        4.89        6.21      0.47 o
   2  -3   0      186.43      197.34      2.65 o
   3  -3   0      292.38      295.30      3.41 o
   4  -3   0      122.47      118.50      2.83 o
   5  -3   0       16.44       13.46      1.53 o
   6  -3   0       88.34       87.69      4.11 o
   7  -3   0       55.70       48.27      4.27 o
   0  -2   0     4219.13     4057.98     56.08 o
   1  -2   0     1418.30     1377.70      8.09 o
   2  -2   0     1100.32     1145.43      9.28 o
   3  -2   0      200.70      183.43      4.71 o
   4  -2   0      224.48      225.53      5.65 o
   5  -2   0       33.53       28.05      2.09 o
   6  -2   0       53.88       56.69      3.29 o
   7  -2   0       77.72       78.50      4.32 o
   1  -1   0     3115.35     3068.97     21.63 o
   2  -1   0      197.33      194.45      2.01 o
   3  -1   0       22.86       23.85      0.98 o
   4  -1   0      414.41      396.43      7.61 o
   5  -1   0      132.72      135.00      3.94 o
   6  -1   0      130.69      129.69      6.86 o
   7  -1   0       50.55       50.29      3.46 o
   1   0   0        7.86       10.13      0.33 o
   2   0   0     1862.79     1716.07     13.06 o
   3   0   0      272.41      284.38      3.70 o
   4   0   0     1713.67     1690.21     18.38 o
   5   0   0      291.83      276.33      5.84 o
   6   0   0      279.04      277.86      6.51 o
   7   0   0      569.93      573.60     15.99 o
   1   1   0     3117.70     3094.42     17.16 o
   2   1   0      205.72      207.68      2.43 o
   3   1   0       26.51       27.81      0.92 o
   4   1   0      415.16      405.87      6.64 o
   5   1   0      134.34      124.38      3.80 o
   6   1   0      135.09      136.28      4.44 o
   7   1   0       50.85       43.41      3.91 o
   0   2   0     4185.33     3993.19     69.59 o
   1   2   0     1415.25     1414.90      9.09 o
   2   2   0     1063.11     1118.79      9.08 o
   3   2   0      209.22      195.06      3.78 o
   4   2   0      212.21      213.27      4.56 o
   5   2   0       30.42       31.22      1.96 o
   6   2   0       48.68       52.30      2.78 o
   7   2   0       73.13       78.53      4.32 o
   1   3   0        5.52        6.59      0.45 o
   2   3   0      191.31      205.20      2.94 o
   3   3   0      302.07      303.40      4.47 o
   4   3   0      127.49      132.30      3.52 o
   5   3   0       14.61       14.67      1.41 o
   6   3   0       90.36       88.08      3.59 o
   7   3   0       58.31       62.48      3.87 o
   0   4   0     3384.38     3426.14     59.27 o
   1   4   0     1393.51     1507.45     12.87 o
   2   4   0     1284.02     1270.82     10.42 o
   3   4   0      357.05      360.45      5.66 o
   4   4   0      362.42      363.89      8.13 o
   5   4   0      451.60      469.61     10.39 o
   6   4   0        8.79        6.61      2.47 o
   1   5   0      569.28      631.23      6.25 o
   2   5   0       87.43       87.36      1.60 o
   3   5   0       20.21       21.47      1.25 o
   4   5   0       89.20       93.20      4.35 o
   5   5   0      109.96      111.36      3.70 o
   6   5   0       40.24       43.21      2.99 o
   0   6   0      221.47      236.56      8.00 o
   1   6   0     1055.36     1121.78     14.44 o
   2   6   0       46.08       40.52      1.44 o
   3   6   0     1356.07     1341.61     14.85 o
   4   6   0      154.22      151.40      4.46 o
   5   6   0       69.79       68.43      4.63 o
   6   6   0      258.34      260.77     12.43 o
   1   7   0       58.23       59.62      2.46 o
   2   7   0       61.21       61.52      2.11 o
   3   7   0      231.53      235.76      7.73 o
   4   7   0      274.48      274.49      9.12 o
   5   7   0       56.12       58.28      4.49 o
   6   7   0       49.45       51.37      4.51 o
   0   8   0      238.76      242.53      9.24 o
   1   8   0       80.17       76.79      2.98 o
   2   8   0      530.20      527.78      9.21 o
   3   8   0       54.65       55.19      3.80 o
   4   8   0       48.72       49.05      3.95 o
   5   8   0      307.76      313.13     23.77 o
   1   9   0      120.43      121.33      3.49 o
   2   9   0       34.64       36.49      3.05 o
   3   9   0      205.41      203.84      7.73 o
   4   9   0      171.16      181.72      7.83 o
   5   9   0      120.10      125.32     12.83 o
   0  10   0      117.95      123.73      5.07 o
   1  10   0      276.15      296.36      7.22 o
   2  10   0       55.16       52.94      6.56 o
   3  10   0      455.77      494.91     13.32 o
   4  10   0      181.95      176.53     12.90 o
   1  11   0       13.20       21.16      2.46 o
   2  11   0        8.29        9.59      1.50 o
   3  11   0      174.40      185.39      9.22 o
   1  12   0       81.36       82.03      6.93 o
   2  12   0       72.14       74.24      4.96 o
  -2 -12   1      177.81      184.96      8.17 o
  -1 -12   1        8.84        7.87      1.90 o
   0 -12   1      133.37      144.23      9.75 o
   1 -12   1      161.04      161.79     16.38 o
   2 -12   1      104.64      107.42     10.00 o
  -3 -11   1       10.73        8.65      1.36 o
  -2 -11   1       26.65       23.94      2.39 o
  -1 -11   1      136.07      133.60      5.32 o
   0 -11   1       21.64       19.59      2.60 o
   1 -11   1      184.27      174.62      7.49 o
   2 -11   1       90.01       91.22      6.13 o
   3 -11   1       43.62       44.08      3.21 o
  -4 -10   1       32.20       35.09      2.97 o
  -3 -10   1       99.61       93.89      3.76 o
  -2 -10   1       22.93       20.68      2.08 o
  -1 -10   1      232.36      230.15      6.72 o
   0 -10   1      118.76      106.67      4.42 o
   1 -10   1      132.86      132.94      7.10 o
   2 -10   1       69.20       69.08      3.19 o
   3 -10   1      134.92      133.95      4.56 o
   4 -10   1       71.14       72.72      4.19 o
  -5  -9   1      115.36      102.92      6.12 o
  -4  -9   1       12.64       10.05      1.65 o
  -3  -9   1        2.81        1.97      0.79 o
  -2  -9   1       61.79       58.77      2.40 o
  -1  -9   1       51.02       47.27      2.80 o
   0  -9   1      218.09      211.12      5.95 o
   1  -9   1      142.95      130.71      4.40 o
   2  -9   1       86.61       80.76      3.22 o
   3  -9   1       93.76       92.27      3.55 o
   4  -9   1       60.50       66.53      3.78 o
   5  -9   1        6.74        9.34      2.34 o
  -5  -8   1       17.52       19.14      1.84 o
  -4  -8   1      380.67      381.27      6.59 o
  -3  -8   1      158.18      159.33      3.93 o
  -2  -8   1      592.07      598.63      7.23 o
  -1  -8   1       85.99       85.63      2.90 o
   0  -8   1      287.71      261.87      6.28 o
   1  -8   1      191.78      189.47      4.11 o
   2  -8   1      213.41      212.77      5.06 o
   3  -8   1      249.66      246.00      4.89 o
   4  -8   1       60.14       59.87      2.84 o
   5  -8   1      249.20      253.71      9.30 o
  -6  -7   1      204.26      203.43      8.63 o
  -5  -7   1      119.30      117.18      6.49 o
  -4  -7   1       85.30       82.37      2.98 o
  -3  -7   1      205.35      199.48      3.74 o
  -2  -7   1       51.14       46.06      1.62 o
  -1  -7   1      400.53      408.18      5.39 o
   0  -7   1      142.58      138.19      4.10 o
   1  -7   1      685.91      667.69      6.46 o
   2  -7   1      535.43      517.03      6.31 o
   3  -7   1      636.36      617.06      8.24 o
   4  -7   1       36.73       33.75      2.30 o
   5  -7   1       59.40       60.81      5.09 o
  -6  -6   1       60.25       62.07      4.67 o
  -5  -6   1      466.81      469.46      9.75 o
  -4  -6   1       51.86       49.40      2.17 o
  -3  -6   1      774.61      748.06      8.83 o
  -2  -6   1      669.23      679.80      7.28 o
  -1  -6   1     1557.32     1580.82     13.49 o
   0  -6   1      228.23      254.45      6.40 o
   1  -6   1      488.84      469.31      4.61 o
   2  -6   1      262.16      266.44      3.67 o
   3  -6   1       45.09       44.95      2.09 o
   4  -6   1      359.34      358.36      7.60 o
   5  -6   1       38.78       38.25      3.46 o
   6  -6   1      282.76      291.12     10.51 o
  -6  -5   1      105.62      105.43      5.91 o
  -5  -5   1      157.96      149.13      4.22 o
  -4  -5   1        8.49        8.04      0.83 o
  -3  -5   1      250.90      253.89      3.76 o
  -2  -5   1      413.31      416.59      4.49 o
  -1  -5   1      664.36      693.91      6.76 o
   0  -5   1      370.26      381.05      5.05 o
   1  -5   1      430.17      449.35      4.65 o
   2  -5   1      509.58      492.21      5.47 o
   3  -5   1      697.65      673.97      8.79 o
   4  -5   1      170.75      162.28      4.56 o
   5  -5   1       10.85       11.12      2.64 o
   6  -5   1       34.93       35.36      5.34 o
  -7  -4   1       37.92       39.85      4.03 o
  -6  -4   1      197.38      200.26      6.49 o
  -5  -4   1      169.58      163.71      6.19 o
  -4  -4   1     1239.20     1203.68     12.33 o
  -3  -4   1       56.46       61.77      1.80 o
  -2  -4   1     1824.90     1804.04     13.30 o
  -1  -4   1      249.75      279.90      2.97 o
   0  -4   1     1564.08     1559.20     11.47 o
   1  -4   1     1240.57     1264.32      9.11 o
   2  -4   1      194.66      175.79      2.61 o
   3  -4   1      457.92      461.87      6.40 o
   4  -4   1       39.90       40.57      2.41 o
   5  -4   1      895.40      899.69     29.51 o
   6  -4   1      109.96      119.72      6.31 o
  -7  -3   1       42.79       39.01      3.96 o
  -6  -3   1       98.00       99.75      3.82 o
  -5  -3   1      330.64      327.96      6.04 o
  -4  -3   1       82.15       80.49      2.02 o
  -3  -3   1      103.75       95.69      2.59 o
  -2  -3   1      371.65      410.09      4.17 o
  -1  -3   1       82.07       81.52      1.11 o
   0  -3   1      806.15      831.80      5.94 o
   1  -3   1      498.95      475.22      4.18 o
   2  -3   1       53.89       58.34      1.24 o
   3  -3   1       57.13       61.68      1.54 o
   4  -3   1       24.47       21.07      1.65 o
   5  -3   1       59.01       57.10      2.97 o
   6  -3   1       83.76       92.53      9.99 o
   7  -3   1        1.48        2.67      1.72 o
  -7  -2   1       17.04       19.38      2.30 o
  -6  -2   1       79.59       76.25      3.78 o
  -5  -2   1      731.13      725.35     12.19 o
  -4  -2   1      100.19       93.67      2.01 o
  -3  -2   1      437.06      416.59      4.95 o
  -2  -2   1      640.04      651.30      5.82 o
  -1  -2   1     2750.90     2697.50     19.65 o
   0  -2   1       64.42       68.95      1.33 o
   1  -2   1     1516.18     1457.91     11.13 o
   2  -2   1     1775.04     1789.52     11.77 o
   3  -2   1      513.06      509.82      6.27 o
   4  -2   1      870.84      876.43     11.22 o
   5  -2   1       16.96       17.68      1.55 o
   6  -2   1      554.96      571.68     11.50 o
   7  -2   1       34.98       38.83      3.89 o
  -7  -1   1       29.37       24.14      4.12 o
  -6  -1   1      110.52      118.19      5.75 o
  -5  -1   1       91.57       93.60      3.25 o
  -4  -1   1       47.00       44.47      1.17 o
  -3  -1   1      880.06      963.69      7.69 o
  -2  -1   1      963.51      993.74      8.02 o
  -1  -1   1     1133.09     1145.07      8.75 o
   1  -1   1      136.65      142.22      1.44 o
   2  -1   1      127.45      126.52      1.65 o
   3  -1   1       23.52       24.60      1.29 o
   4  -1   1      374.98      379.51      7.30 o
   5  -1   1      213.43      202.33      4.94 o
   6  -1   1        8.92        8.46      1.24 o
   7  -1   1        2.92        0.83      0.99 o
  -7   0   1      165.55      166.68      6.21 o
  -6   0   1      502.35      522.37      9.38 o
  -5   0   1       83.41       82.71      3.03 o
  -4   0   1      935.29      871.42     10.22 o
  -3   0   1      445.44      493.53      5.63 o
  -2   0   1     7433.64     6917.55     54.15 o
  -1   0   1       82.82       86.76      1.09 o
   1   0   1       34.58       39.42      1.04 o
   2   0   1     1086.47     1074.29      9.68 o
   3   0   1     1007.56      984.17      9.45 o
   4   0   1        0.90        1.08      0.69 o
   5   0   1      550.11      538.82     10.15 o
   6   0   1        0.52        1.49      0.87 o
   7   0   1       88.95       88.09      3.96 o
  -7   1   1       30.64       28.85      2.34 o
  -6   1   1      109.66      117.03      4.08 o
  -5   1   1       88.29       91.30      3.21 o
  -4   1   1       43.73       40.73      1.91 o
  -3   1   1      864.76      960.13      9.32 o
  -2   1   1      982.53     1023.00     10.62 o
  -1   1   1     1153.52     1182.60     11.08 o
   0   1   1      578.81      586.23      6.99 o
   1   1   1      125.77      135.83      1.22 o
   2   1   1      126.46      127.70      2.01 o
   3   1   1       27.76       28.33      1.41 o
   4   1   1      381.33      385.93      7.00 o
   5   1   1      217.88      219.38      9.59 o
   6   1   1        8.33        8.13      1.47 o
   7   1   1        3.06        1.60      1.33 o
  -7   2   1       18.81       18.30      2.20 o
  -6   2   1       81.93       79.82      3.36 o
  -5   2   1      712.48      715.02     10.52 o
  -4   2   1       99.63       93.62      2.88 o
  -3   2   1      458.14      452.22      6.36 o
  -2   2   1      625.29      668.61      8.60 o
  -1   2   1     2743.33     2806.59     25.14 o
   0   2   1       73.08       81.23      1.31 o
   1   2   1     1505.73     1504.78     10.59 o
   2   2   1     1766.25     1825.58     12.20 o
   3   2   1      541.65      544.82      7.44 o
   4   2   1      848.17      848.59     11.11 o
   5   2   1       14.04       12.63      1.54 o
   6   2   1      558.93      565.26     11.62 o
   7   2   1       38.03       35.87      3.23 o
  -7   3   1       41.17       41.80      3.03 o
  -6   3   1       95.17       95.70      3.73 o
  -5   3   1      338.88      344.20      6.70 o
  -4   3   1       81.05       79.75      2.66 o
  -3   3   1      101.60       96.82      2.54 o
  -2   3   1      363.17      407.93      5.28 o
  -1   3   1       89.36       96.78      1.52 o
   0   3   1      798.54      844.85      9.42 o
   1   3   1      494.21      487.09      5.65 o
   2   3   1       59.61       65.10      1.19 o
   3   3   1       60.66       66.26      2.90 o
   4   3   1       26.74       24.86      1.62 o
   5   3   1       59.21       56.36      3.08 o
   6   3   1       82.38       77.87      3.98 o
   7   3   1        1.70        0.61      0.96 o
  -7   4   1       42.07       41.71      3.18 o
  -6   4   1      189.28      187.40      5.31 o
  -5   4   1      181.91      182.65      4.69 o
  -4   4   1     1218.57     1222.17     14.43 o
  -3   4   1       55.81       65.66      2.71 o
  -2   4   1     1850.02     1909.92     16.31 o
  -1   4   1      260.61      307.82      4.67 o
   0   4   1     1504.07     1547.98     16.65 o
   1   4   1     1249.40     1311.53     14.76 o
   2   4   1      192.23      179.74      2.82 o
   3   4   1      446.45      455.91      8.39 o
   4   4   1       42.88       40.55      2.38 o
   5   4   1      891.57      874.34     14.51 o
   6   4   1      104.33      103.87      4.64 o
  -6   5   1      107.97      110.68      4.06 o
  -5   5   1      153.64      150.49      4.26 o
  -4   5   1        8.08        7.03      1.16 o
  -3   5   1      256.28      272.87      4.70 o
  -2   5   1      420.53      443.56      4.89 o
  -1   5   1      678.63      747.99      8.07 o
   0   5   1      362.28      383.10      6.56 o
   1   5   1      422.82      452.50      6.58 o
   2   5   1      510.41      506.27      5.89 o
   3   5   1      706.57      709.96      9.26 o
   4   5   1      168.21      158.87      4.78 o
   5   5   1       10.22        8.14      2.32 o
   6   5   1       35.52       33.23      2.76 o
  -6   6   1       58.01       52.76      4.63 o
  -5   6   1      454.77      458.32      9.81 o
  -4   6   1       48.82       46.94      2.06 o
  -3   6   1      782.76      794.35     12.35 o
  -2   6   1      646.38      672.93     10.59 o
  -1   6   1     1554.63     1650.41     15.95 o
   0   6   1      244.21      267.05      8.08 o
   1   6   1      483.66      497.91      8.81 o
   2   6   1      246.08      260.06      3.88 o
   3   6   1       51.84       56.00      2.59 o
   4   6   1      364.08      355.48      7.71 o
   5   6   1       35.65       34.60      3.45 o
   6   6   1      290.98      300.04     11.04 o
  -6   7   1      196.43      211.06      9.08 o
  -5   7   1      122.98      125.79      6.37 o
  -4   7   1       89.50       96.79      4.56 o
  -3   7   1      200.40      190.17      4.83 o
  -2   7   1       50.54       50.31      1.80 o
  -1   7   1      401.57      436.14      7.25 o
   0   7   1      148.26      164.61      7.19 o
   1   7   1      690.08      718.50     12.81 o
   2   7   1      541.51      524.14      7.70 o
   3   7   1      635.27      626.13     10.71 o
   4   7   1       38.92       38.54      3.50 o
   5   7   1       60.47       62.31      5.34 o
  -5   8   1       18.81       21.35      2.80 o
  -4   8   1      401.49      400.53     11.42 o
  -3   8   1      155.85      160.12      6.33 o
  -2   8   1      581.92      585.19     12.58 o
  -1   8   1       80.91       84.84      3.95 o
   0   8   1      312.54      308.04      6.10 o
   1   8   1      189.20      198.80      4.45 o
   2   8   1      212.82      213.00      4.62 o
   3   8   1      247.94      244.56      8.46 o
   4   8   1       58.97       62.22      4.46 o
   5   8   1      249.10      257.12     10.02 o
  -5   9   1      114.19      115.34      6.49 o
  -4   9   1       13.89       14.08      2.23 o
  -3   9   1        2.21        1.76      1.15 o
  -2   9   1       65.44       65.36      3.84 o
  -1   9   1       52.76       53.35      2.79 o
   0   9   1      224.28      229.65      5.42 o
   1   9   1      148.66      143.90      3.95 o
   2   9   1       86.44       80.33      4.68 o
   3   9   1       95.44       94.59      5.38 o
   4   9   1       59.77       62.90      4.72 o
   5   9   1        6.69        6.80      2.08 o
  -4  10   1       32.90       35.34      3.49 o
  -3  10   1       93.98       98.18      5.33 o
  -2  10   1       23.58       23.27      2.07 o
  -1  10   1      229.04      252.88      6.45 o
   0  10   1      117.63      107.82      4.72 o
   1  10   1      135.59      143.66      4.20 o
   2  10   1       67.16       75.85      4.72 o
   3  10   1      132.43      135.98      8.59 o
   4  10   1       76.97       78.08      5.41 o
  -3  11   1        9.88       10.36      4.11 o
  -2  11   1       26.49       26.11      2.91 o
  -1  11   1      134.53      141.80      6.22 o
   0  11   1       20.86       21.26      2.50 o
   1  11   1      181.86      188.63      8.53 o
   2  11   1       90.26       96.82      5.62 o
   3  11   1       43.25       49.80     10.24 o
  -2  12   1      175.76      180.54      8.15 o
   0  12   1      141.09      136.92      7.18 o
   1  12   1      150.17      151.11      7.06 o
   2  12   1      103.94       99.87      5.90 o
  -2 -12   2      122.53      144.53      8.10 o
  -1 -12   2       64.13       61.64      3.86 o
   0 -12   2       48.24       50.03      3.43 o
   1 -12   2      220.31      226.76     10.04 o
  -3 -11   2      120.17      120.51      6.42 o
  -2 -11   2      128.43      134.99      5.47 o
  -1 -11   2      262.22      275.58      7.88 o
   0 -11   2      179.52      183.11      8.49 o
   1 -11   2      136.25      132.69      5.23 o
   2 -11   2      102.88      100.91      4.15 o
   3 -11   2       18.71       18.53      2.36 o
  -4 -10   2       87.82       91.36      4.34 o
  -3 -10   2      217.27      225.74      6.85 o
  -2 -10   2       13.33       12.95      1.68 o
  -1 -10   2       21.36       22.70      2.16 o
   0 -10   2      191.24      179.01      5.81 o
   1 -10   2        8.01        5.86      1.30 o
   2 -10   2       59.74       55.02      2.90 o
   3 -10   2       47.45       43.90      2.70 o
   4 -10   2      144.60      145.04     12.19 o
  -5  -9   2        5.54        5.37      1.42 o
  -4  -9   2       21.66       22.92      2.14 o
  -3  -9   2       41.45       39.54      2.25 o
  -2  -9   2      506.59      493.47     10.38 o
  -1  -9   2       48.22       39.16      3.15 o
   0  -9   2      156.16      148.53      5.56 o
   1  -9   2       50.36       46.32      2.72 o
   2  -9   2       81.76       76.89      2.79 o
   3  -9   2       66.20       62.60      3.48 o
   4  -9   2       36.71       41.13      3.05 o
  -5  -8   2      112.70      114.65      4.17 o
  -4  -8   2      182.49      188.56      4.39 o
  -3  -8   2      221.75      220.83      5.35 o
  -2  -8   2      528.67      515.30      6.79 o
  -1  -8   2      178.97      179.47      4.20 o
   0  -8   2       76.61       73.57      3.22 o
   1  -8   2      694.52      676.43     11.70 o
   2  -8   2       45.49       41.59      1.94 o
   3  -8   2      322.52      324.07      5.84 o
   4  -8   2       55.21       55.13      2.79 o
   5  -8   2      155.56      156.75      7.34 o
  -6  -7   2       59.12       55.90      4.44 o
  -5  -7   2      159.64      169.81      5.64 o
  -4  -7   2       72.32       73.00      2.28 o
  -3  -7   2      401.11      407.30      6.04 o
  -2  -7   2      324.64      325.61      4.68 o
  -1  -7   2      926.99      900.87     11.17 o
   0  -7   2      391.36      374.05      7.38 o
   1  -7   2      476.66      451.36      6.51 o
   2  -7   2       48.70       47.84      1.54 o
   3  -7   2      373.82      377.26      6.65 o
   4  -7   2      118.13      111.28      4.22 o
   5  -7   2       63.27       57.69      4.36 o
  -6  -6   2       80.60       84.45      9.40 o
  -5  -6   2      139.37      140.93      4.21 o
  -4  -6   2      106.31      106.47      2.87 o
  -3  -6   2      811.12      819.39      8.56 o
  -2  -6   2       13.32       15.69      0.81 o
  -1  -6   2      573.46      550.72      4.98 o
   0  -6   2      259.52      240.26      4.17 o
   1  -6   2      163.14      154.64      2.53 o
   2  -6   2      481.26      476.18      5.79 o
   3  -6   2       37.21       32.72      1.70 o
   4  -6   2      434.61      435.15      8.84 o
   5  -6   2        2.40        1.82      1.40 o
   6  -6   2      151.38      165.46      7.98 o
  -6  -5   2       47.09       50.89      3.31 o
  -5  -5   2      236.71      227.15      5.45 o
  -4  -5   2       48.38       49.31      1.88 o
  -3  -5   2      293.34      285.32      4.46 o
  -2  -5   2      827.62      811.49      7.25 o
  -1  -5   2      231.11      230.38      2.82 o
   0  -5   2      115.71      114.93      2.12 o
   1  -5   2      399.12      410.80      4.42 o
   2  -5   2      253.17      254.05      4.33 o
   3  -5   2      134.70      126.51      3.80 o
   4  -5   2       10.34        9.88      1.24 o
   5  -5   2      159.41      154.01     14.29 o
   6  -5   2       73.21       78.13      5.33 o
  -7  -4   2       57.00       57.94      3.84 o
  -6  -4   2      469.90      453.66     12.64 o
  -5  -4   2       51.12       45.69      2.52 o
  -4  -4   2      183.44      179.11      4.72 o
  -3  -4   2      156.92      154.87      2.85 o
  -2  -4   2      375.53      376.89      5.28 o
  -1  -4   2     1386.02     1401.35     11.91 o
   0  -4   2      346.23      348.19      3.42 o
   1  -4   2      207.13      197.25      3.02 o
   2  -4   2       40.19       40.49      1.47 o
   3  -4   2     1116.04     1084.36     14.50 o
   4  -4   2      129.61      118.79      5.42 o
   5  -4   2       77.91       75.43      4.80 o
   6  -4   2        3.58        2.69      2.63 o
  -7  -3   2      305.47      320.37      9.03 o
  -6  -3   2      322.38      305.52      9.78 o
  -5  -3   2      154.00      151.23      4.44 o
  -4  -3   2      132.48      136.42      3.11 o
  -3  -3   2     1132.33     1154.77     12.50 o
  -2  -3   2       51.86       57.84      1.66 o
  -1  -3   2     2368.31     2348.71     19.41 o
   0  -3   2      847.14      909.53      7.92 o
   1  -3   2      360.86      339.85      4.06 o
   2  -3   2      403.98      399.47      6.30 o
   3  -3   2      790.59      753.71      9.01 o
   4  -3   2      402.27      397.78      7.66 o
   5  -3   2        0.75        0.63      0.76 o
   6  -3   2      328.74      325.28     10.79 o
  -7  -2   2      152.57      148.02      6.05 o
  -6  -2   2       48.44       43.82      2.90 o
  -5  -2   2      982.40      923.90     14.60 o
  -4  -2   2      115.48      105.48      2.34 o
  -3  -2   2      873.29      904.94      9.10 o
  -2  -2   2      773.74      782.60      7.40 o
  -1  -2   2      982.53      978.66     11.14 o
   0  -2   2     4212.78     3917.71     54.86 o
   1  -2   2      355.77      359.61      3.90 o
   2  -2   2     1770.20     1696.93     13.25 o
   3  -2   2      125.90      128.76      2.42 o
   4  -2   2     1449.29     1403.32     17.91 o
   5  -2   2      118.75      111.81      3.63 o
   6  -2   2      278.49      285.22     20.68 o
  -7  -1   2       77.09       74.27      4.11 o
  -6  -1   2      141.17      128.16      4.90 o
  -5  -1   2      131.20      129.21      4.40 o
  -4  -1   2      231.87      222.66      3.03 o
  -3  -1   2      580.40      594.11      6.36 o
  -2  -1   2     1726.00     1779.79     15.15 o
  -1  -1   2      722.99      717.62      6.82 o
   0  -1   2     1354.62     1367.53      9.67 o
   1  -1   2     3190.67     3188.19     22.92 o
   2  -1   2     1214.34     1208.96      9.78 o
   3  -1   2      239.86      236.86      3.27 o
   4  -1   2      358.32      362.66      7.87 o
   5  -1   2       19.37       20.20      1.61 o
   6  -1   2       34.29       32.44      2.26 o
   7  -1   2       37.77       38.74      3.89 o
  -7   0   2        9.97        6.97      1.50 o
  -6   0   2      270.09      255.56      7.51 o
  -5   0   2      237.33      199.04      4.84 o
  -4   0   2     1257.30     1266.20     11.31 o
  -3   0   2        0.16        1.35      0.38 o
  -2   0   2     1001.21     1070.51      9.69 o
  -1   0   2      510.28      528.68      5.01 o
   0   0   2       27.68       24.06      0.82 o
   1   0   2      962.29      937.42      7.71 o
   2   0   2      205.43      206.60      2.84 o
   3   0   2     1887.18     1813.69     17.91 o
   4   0   2      353.64      350.75      7.24 o
   5   0   2       57.22       57.79      2.63 o
   6   0   2        0.03        0.00      0.79 o
   7   0   2      104.85      119.82      7.03 o
  -7   1   2       70.50       73.30      3.57 o
  -6   1   2      146.56      142.44      4.50 o
  -5   1   2      139.85      129.06      3.24 o
  -4   1   2      232.66      229.27      3.70 o
  -3   1   2      609.52      651.28      7.06 o
  -2   1   2     1768.69     1894.75     15.98 o
  -1   1   2      752.86      778.28      7.73 o
   0   1   2     1314.81     1351.11     13.17 o
   1   1   2     3240.56     3270.20     36.45 o
   2   1   2     1224.29     1215.79     10.01 o
   3   1   2      253.82      261.26      5.40 o
   4   1   2      374.17      360.95      6.32 o
   5   1   2       21.14       21.58      2.02 o
   6   1   2       30.55       31.70      2.23 o
   7   1   2       39.35       41.49      2.76 o
  -7   2   2      159.81      168.60      5.47 o
  -6   2   2       47.33       42.09      2.46 o
  -5   2   2      992.18      962.08     12.85 o
  -4   2   2      116.67      111.42      2.40 o
  -3   2   2      889.96      932.42     11.28 o
  -2   2   2      777.32      828.20      8.66 o
  -1   2   2      993.64     1019.70      9.64 o
   0   2   2     4247.53     4255.19     66.12 o
   1   2   2      371.21      390.17      4.15 o
   2   2   2     1783.85     1719.90     15.30 o
   3   2   2      119.11      117.71      2.48 o
   4   2   2     1458.37     1439.69     19.29 o
   5   2   2      123.36      120.23      5.67 o
   6   2   2      283.21      283.16      6.74 o
  -7   3   2      312.05      324.08      7.78 o
  -6   3   2      312.28      302.68      7.02 o
  -5   3   2      146.29      139.97      4.01 o
  -4   3   2      121.75      129.82      3.42 o
  -3   3   2     1160.61     1216.53     13.32 o
  -2   3   2       44.00       48.92      1.50 o
  -1   3   2     2385.85     2546.39     32.87 o
   0   3   2      819.68      919.90     16.99 o
   1   3   2      342.30      321.24      4.58 o
   2   3   2      396.93      409.63      5.08 o
   3   3   2      788.25      765.61     12.36 o
   4   3   2      393.65      373.49      7.77 o
   5   3   2        1.49        0.00      0.90 o
   6   3   2      336.61      345.29      8.77 o
  -7   4   2       55.53       59.81      3.29 o
  -6   4   2      460.63      465.85      8.80 o
  -5   4   2       48.70       48.61      2.54 o
  -4   4   2      180.74      187.81      4.21 o
  -3   4   2      147.77      159.63      3.35 o
  -2   4   2      368.05      389.01      5.75 o
  -1   4   2     1352.78     1479.13     16.18 o
   0   4   2      335.15      349.25      5.33 o
   1   4   2      202.91      208.54      3.53 o
   2   4   2       35.82       38.93      1.37 o
   3   4   2     1095.53     1090.27     11.07 o
   4   4   2      123.47      124.98      4.29 o
   5   4   2       74.13       75.17      3.64 o
   6   4   2        2.48        3.80      1.33 o
  -6   5   2       51.65       55.65      2.85 o
  -5   5   2      239.15      248.96      5.57 o
  -4   5   2       55.99       58.42      2.54 o
  -3   5   2      307.41      322.06      5.17 o
  -2   5   2      806.80      821.79      9.08 o
  -1   5   2      229.90      249.51      4.07 o
   0   5   2       99.96      102.33      2.66 o
   1   5   2      407.21      446.12      7.08 o
   2   5   2      236.11      242.89      3.86 o
   3   5   2      143.80      131.27      3.17 o
   4   5   2        8.38        6.44      1.38 o
   5   5   2      163.95      167.40      5.63 o
   6   5   2       76.88       83.96      5.20 o
  -6   6   2       79.08       83.69      4.24 o
  -5   6   2      143.38      141.20      5.02 o
  -4   6   2      104.23      108.81      4.58 o
  -3   6   2      834.37      866.77     10.35 o
  -2   6   2       16.43       20.62      1.33 o
  -1   6   2      590.95      606.78      7.44 o
   0   6   2      249.17      263.60      5.07 o
   1   6   2      170.10      173.29      4.12 o
   2   6   2      488.00      498.13      6.36 o
   3   6   2       40.78       38.07      1.87 o
   4   6   2      443.37      430.05     13.89 o
   5   6   2        1.58        1.91      1.55 o
   6   6   2      152.99      146.56      7.68 o
  -6   7   2       59.34       61.97      8.84 o
  -5   7   2      157.50      159.96      7.11 o
  -4   7   2       70.02       76.39      3.33 o
  -3   7   2      403.66      413.84      7.71 o
  -2   7   2      335.98      350.19      6.22 o
  -1   7   2      925.08      948.05     10.89 o
   0   7   2      397.34      411.76      7.18 o
   1   7   2      488.09      473.64      7.30 o
   2   7   2       46.40       46.67      1.78 o
   3   7   2      367.48      371.33      8.06 o
   4   7   2      126.40      121.55      6.25 o
   5   7   2       65.04       60.44      4.73 o
  -5   8   2      114.30      105.52      8.17 o
  -4   8   2      176.82      179.60      7.14 o
  -3   8   2      212.94      221.85      7.34 o
  -2   8   2      539.84      560.87     11.84 o
  -1   8   2      173.64      176.72      4.59 o
   0   8   2       75.75       73.34      2.84 o
   1   8   2      683.01      702.38     17.28 o
   2   8   2       46.74       43.21      2.13 o
   3   8   2      310.01      307.09      9.94 o
   4   8   2       52.66       52.24      4.32 o
   5   8   2      162.27      167.49      8.20 o
  -5   9   2        4.20        3.63      1.75 o
  -4   9   2       23.44       26.87      2.96 o
  -3   9   2       41.72       37.43      3.08 o
  -2   9   2      491.79      533.12      9.97 o
  -1   9   2       51.92       54.62      3.03 o
   0   9   2      157.47      162.16      3.65 o
   1   9   2       48.81       51.08      3.48 o
   2   9   2       76.55       67.06     10.10 o
   3   9   2       65.43       73.01      5.16 o
   4   9   2       39.71       38.07      5.74 o
  -4  10   2       84.73       84.51      5.60 o
  -3  10   2      223.47      233.15      6.84 o
  -2  10   2       10.78       13.02      2.04 o
  -1  10   2       19.65       23.71      2.36 o
   0  10   2      188.38      201.78      7.18 o
   1  10   2        7.01        7.70      1.12 o
   2  10   2       63.87       63.62      4.47 o
   3  10   2       42.31       38.72      5.23 o
   4  10   2      145.14      138.82      8.40 o
  -3  11   2      121.28      116.99      6.27 o
  -2  11   2      130.59      133.34      6.22 o
  -1  11   2      252.60      280.27      9.38 o
   0  11   2      184.59      210.38      7.74 o
   1  11   2      143.28      136.69     10.33 o
   2  11   2      103.15      107.82      8.63 o
   3  11   2       15.92       12.76      2.51 o
  -2  12   2      123.18      121.18      6.61 o
  -1  12   2       60.58       59.81      4.41 o
   0  12   2       46.90       51.41      9.20 o
   1  12   2      231.00      229.88      9.18 o
  -2 -12   3       20.16       15.31      4.67 o
  -1 -12   3      199.72      201.45      8.67 o
   0 -12   3       58.58       58.94      4.52 o
   1 -12   3       72.24       75.58     11.18 o
  -3 -11   3      164.69      167.12      7.64 o
  -2 -11   3      114.10      105.70      5.90 o
  -1 -11   3       66.63       64.02      5.24 o
   0 -11   3       41.67       41.64      3.66 o
   1 -11   3       68.41       69.41      4.64 o
   2 -11   3       23.94       28.55      3.32 o
  -4 -10   3       46.76       49.47      3.23 o
  -3 -10   3       72.31       73.02      4.69 o
  -2 -10   3       82.11       78.42      4.80 o
  -1 -10   3        6.57        6.65      1.64 o
   0 -10   3      154.51      154.28      5.59 o
   1 -10   3       31.78       30.69      2.39 o
   2 -10   3      200.79      202.57      5.65 o
   3 -10   3       11.00       10.11      2.05 o
  -5  -9   3       47.83       42.52      3.05 o
  -4  -9   3      357.86      352.21      8.26 o
  -3  -9   3       27.16       31.43      2.40 o
  -2  -9   3      166.45      158.71      7.12 o
  -1  -9   3       61.08       61.15      3.24 o
   0  -9   3       80.03       66.36      3.32 o
   1  -9   3      218.63      207.52      5.26 o
   2  -9   3       63.78       61.32      2.87 o
   3  -9   3      173.75      163.75      7.18 o
   4  -9   3        7.65       10.28      2.54 o
  -5  -8   3       81.56       80.57      3.44 o
  -4  -8   3      128.31      124.38      3.51 o
  -3  -8   3        7.76        8.17      0.98 o
  -2  -8   3       45.54       42.82      1.97 o
  -1  -8   3      296.10      287.13      7.16 o
   0  -8   3      272.04      247.79      6.24 o
   1  -8   3       26.84       28.59      1.69 o
   2  -8   3      100.92       92.69      3.33 o
   3  -8   3      247.28      238.29      6.93 o
   4  -8   3       73.61       69.09      3.90 o
   5  -8   3       51.39       59.27      4.65 o
  -6  -7   3       40.12       43.30     10.46 o
  -5  -7   3      252.23      249.85      5.90 o
  -4  -7   3       31.72       29.75      1.47 o
  -3  -7   3      502.70      498.60      6.25 o
  -2  -7   3      904.75      891.20     10.00 o
  -1  -7   3      544.41      547.86      7.78 o
   0  -7   3      511.30      505.27      7.98 o
   1  -7   3        9.10        9.64      0.73 o
   2  -7   3      241.03      242.22      4.10 o
   3  -7   3       83.60       85.59      4.79 o
   4  -7   3      206.04      214.39     14.87 o
   5  -7   3       18.69       21.09      2.72 o
  -6  -6   3       56.79       55.09      4.59 o
  -5  -6   3      186.84      190.48      4.96 o
  -4  -6   3       83.38       75.67      2.45 o
  -3  -6   3       29.81       28.24      1.26 o
  -2  -6   3      475.84      482.81      5.53 o
  -1  -6   3      280.60      296.01      4.34 o
   0  -6   3      750.00      732.24      7.94 o
   1  -6   3      263.10      254.14      3.82 o
   2  -6   3     1058.58     1031.48     11.24 o
   3  -6   3      131.12      128.37      4.16 o
   4  -6   3       86.21       86.43      4.81 o
   5  -6   3       61.49       59.55      4.77 o
  -6  -5   3       76.97       71.49      3.86 o
  -5  -5   3       60.29       50.79      2.77 o
  -4  -5   3      359.00      362.34      6.22 o
  -3  -5   3      420.04      415.50      6.38 o
  -2  -5   3      737.16      739.41      8.03 o
  -1  -5   3      451.93      441.27      5.47 o
   0  -5   3       14.69       12.70      0.86 o
   1  -5   3      912.18      893.03      8.68 o
   2  -5   3        3.15        2.93      0.63 o
   3  -5   3      446.73      419.57      7.92 o
   4  -5   3       92.60       89.58      4.80 o
   5  -5   3      139.79      134.16      8.13 o
   6  -5   3      140.98      146.96      7.53 o
  -7  -4   3      104.39      106.48      5.10 o
  -6  -4   3       84.88       82.40      4.99 o
  -5  -4   3       34.19       37.63      2.32 o
  -4  -4   3       28.91       29.70      1.59 o
  -3  -4   3      722.74      707.07      8.95 o
  -2  -4   3       29.85       29.96      1.17 o
  -1  -4   3      251.59      253.74      6.08 o
   0  -4   3       82.38       93.34      1.95 o
   1  -4   3      753.48      736.05      7.86 o
   2  -4   3       70.96       67.52      2.02 o
   3  -4   3      131.02      122.84      2.72 o
   4  -4   3      117.03      112.33      5.28 o
   5  -4   3       58.02       58.80      4.20 o
   6  -4   3      110.44      116.75      6.47 o
  -7  -3   3      206.46      212.79      8.80 o
  -6  -3   3       54.99       51.64      3.90 o
  -5  -3   3       97.98       99.85      3.64 o
  -4  -3   3      872.68      837.60     10.37 o
  -3  -3   3     1064.37     1050.81     17.16 o
  -2  -3   3       27.17       23.95      1.34 o
  -1  -3   3     1093.01     1073.82     17.55 o
   0  -3   3      828.78      829.71      9.29 o
   1  -3   3      252.38      260.15      4.03 o
   2  -3   3      608.48      617.92      7.52 o
   3  -3   3      635.39      601.33      5.98 o
   4  -3   3      144.08      139.97      3.62 o
   5  -3   3      123.09      119.05      5.85 o
   6  -3   3      147.22      142.76      8.90 o
  -7  -2   3      343.80      356.22      9.44 o
  -6  -2   3       31.79       34.39      2.64 o
  -5  -2   3      120.23      122.26      4.64 o
  -4  -2   3       83.22       80.79      1.71 o
  -3  -2   3      203.57      201.99      3.05 o
  -2  -2   3      842.81      801.26      7.62 o
  -1  -2   3      322.25      317.69      3.28 o
   0  -2   3      911.49      875.48      8.48 o
   1  -2   3      767.92      809.53      7.71 o
   2  -2   3     1247.78     1253.17     10.34 o
   3  -2   3       62.81       57.82      1.68 o
   4  -2   3      151.34      152.74      3.82 o
   5  -2   3      132.25      128.20      3.93 o
   6  -2   3        9.02        8.28      1.61 o
  -7  -1   3       47.29       48.91      3.38 o
  -6  -1   3      122.76      120.35      4.79 o
  -5  -1   3      662.82      669.43     10.07 o
  -4  -1   3      574.34      568.90      6.75 o
  -3  -1   3      530.84      529.35      6.05 o
  -2  -1   3      710.90      688.46      7.52 o
  -1  -1   3      988.23      942.98      9.62 o
   0  -1   3     4357.32     4012.52     28.86 o
   1  -1   3     3595.37     3647.79     32.88 o
   2  -1   3       36.65       36.94      0.99 o
   3  -1   3      451.41      439.36      5.02 o
   4  -1   3      514.90      527.90      8.06 o
   5  -1   3      140.74      147.47      4.27 o
   6  -1   3       62.92       68.93      3.87 o
  -7   0   3       64.91       62.44      3.79 o
  -6   0   3      274.06      280.87      7.48 o
  -5   0   3        8.68        7.70      0.99 o
  -4   0   3       10.95       12.21      0.83 o
  -3   0   3       81.61       77.98      1.88 o
  -2   0   3      115.06      111.00      2.50 o
  -1   0   3     1371.50     1361.27     12.95 o
   0   0   3      108.18      107.53      2.58 o
   1   0   3     3187.54     3023.36     27.83 o
   2   0   3      722.20      748.33      8.72 o
   3   0   3      145.79      135.80      2.62 o
   4   0   3      167.18      163.51      4.34 o
   5   0   3      354.12      373.69      8.03 o
   6   0   3        0.32        0.62      0.80 o
  -7   1   3       42.93       47.20      3.33 o
  -6   1   3      120.67      116.97      4.08 o
  -5   1   3      688.27      705.35      9.00 o
  -4   1   3      564.81      578.53      6.42 o
  -3   1   3      553.90      564.05      7.40 o
  -2   1   3      700.50      681.79      7.80 o
  -1   1   3     1031.09     1009.38      8.99 o
   0   1   3     4330.00     4098.22     43.26 o
   1   1   3     3676.72     3660.21     33.45 o
   2   1   3       29.10       29.50      1.06 o
   3   1   3      426.67      427.07      6.39 o
   4   1   3      507.46      499.64      9.92 o
   5   1   3      141.47      146.04      4.30 o
   6   1   3       66.26       66.48      3.21 o
  -7   2   3      349.37      355.51     10.40 o
  -6   2   3       31.83       34.10      2.22 o
  -5   2   3      124.53      127.72      3.32 o
  -4   2   3       80.49       77.09      2.14 o
  -3   2   3      203.46      205.54      3.46 o
  -2   2   3      843.42      834.77      9.22 o
  -1   2   3      328.81      341.91      4.93 o
   0   2   3      906.54      881.74     10.96 o
   1   2   3      763.45      847.85     12.33 o
   2   2   3     1253.42     1257.47     10.94 o
   3   2   3       62.36       59.62      2.17 o
   4   2   3      167.54      173.13      5.43 o
   5   2   3      125.60      124.90      5.01 o
   6   2   3        8.83        8.60      1.35 o
  -7   3   3      203.38      191.44      6.32 o
  -6   3   3       54.44       54.47      2.41 o
  -5   3   3       94.75      101.91      3.00 o
  -4   3   3      867.39      859.14      9.85 o
  -3   3   3     1059.82     1082.10      9.89 o
  -2   3   3       26.09       24.45      1.10 o
  -1   3   3     1097.49     1091.83     11.25 o
   0   3   3      827.50      864.63     11.65 o
   1   3   3      234.49      253.49      4.67 o
   2   3   3      608.33      622.53      7.18 o
   3   3   3      647.48      630.21      7.23 o
   4   3   3      135.33      139.63      3.82 o
   5   3   3      129.13      128.33      5.48 o
   6   3   3      142.48      139.59      5.57 o
  -7   4   3      103.54       96.11      4.64 o
  -6   4   3       92.27       93.41      3.39 o
  -5   4   3       32.13       33.86      1.79 o
  -4   4   3       32.77       35.89      1.81 o
  -3   4   3      711.98      704.47      9.74 o
  -2   4   3       33.10       35.07      1.33 o
  -1   4   3      249.33      270.33      3.96 o
   0   4   3       81.61       96.65      2.01 o
   1   4   3      736.28      746.76      8.42 o
   2   4   3       67.69       67.46      1.62 o
   3   4   3      140.91      140.40      2.69 o
   4   4   3      116.97      112.89      3.42 o
   5   4   3       57.87       62.09      3.43 o
   6   4   3      112.11      111.28      5.05 o
  -6   5   3       74.23       75.55      3.40 o
  -5   5   3       65.36       59.76      2.62 o
  -4   5   3      332.61      338.83      5.99 o
  -3   5   3      421.47      427.89      6.25 o
  -2   5   3      717.68      751.50     12.78 o
  -1   5   3      473.58      492.06      5.95 o
   0   5   3        9.75        8.94      0.61 o
   1   5   3      912.58      937.11     13.99 o
   2   5   3        5.52        6.97      0.57 o
   3   5   3      437.13      425.92      7.87 o
   4   5   3       90.01       78.73      3.96 o
   5   5   3      139.60      144.88      5.38 o
   6   5   3      147.63      149.41      5.96 o
  -6   6   3       57.13       54.16      3.08 o
  -5   6   3      192.49      206.80      6.12 o
  -4   6   3       87.23       81.75      4.26 o
  -3   6   3       30.49       30.62      1.49 o
  -2   6   3      469.32      488.08      8.21 o
  -1   6   3      273.08      305.17      4.92 o
   0   6   3      762.87      827.98     15.09 o
   1   6   3      267.40      270.28      5.16 o
   2   6   3     1061.11     1070.69     20.29 o
   3   6   3      125.65      115.45      3.66 o
   4   6   3       87.37       90.81      3.92 o
   5   6   3       59.01       64.76      4.22 o
  -6   7   3       43.42       36.49      3.64 o
  -5   7   3      261.59      269.28      7.21 o
  -4   7   3       34.63       33.24      2.23 o
  -3   7   3      495.79      509.42      8.95 o
  -2   7   3      927.46      957.49     11.42 o
  -1   7   3      538.94      557.16     10.34 o
   0   7   3      492.35      529.83     10.29 o
   1   7   3       10.05       10.90      1.56 o
   2   7   3      255.24      265.91      7.01 o
   3   7   3       89.52       91.93      3.95 o
   4   7   3      204.84      206.56      8.40 o
   5   7   3       20.45       22.05      3.13 o
  -5   8   3       77.97       71.67      6.77 o
  -4   8   3      131.06      136.17      9.79 o
  -3   8   3        6.65        8.90      1.51 o
  -2   8   3       42.98       38.24      2.21 o
  -1   8   3      301.13      309.73      7.62 o
   0   8   3      269.56      275.44      5.87 o
   1   8   3       30.67       31.54      2.60 o
   2   8   3       95.60       94.87      3.30 o
   3   8   3      253.84      257.48      7.11 o
   4   8   3       70.15       69.82      5.03 o
   5   8   3       51.79       45.94      4.40 o
  -5   9   3       43.16       39.71      3.07 o
  -4   9   3      360.38      361.45     10.63 o
  -3   9   3       28.70       26.92      2.15 o
  -2   9   3      155.09      161.09      5.22 o
  -1   9   3       60.36       59.80      2.93 o
   0   9   3       81.06       83.18      4.38 o
   1   9   3      216.07      228.11      7.42 o
   2   9   3       67.89       72.81      3.82 o
   3   9   3      172.98      169.69      7.77 o
   4   9   3        6.75        3.81      1.88 o
  -4  10   3       43.34       40.20      3.17 o
  -3  10   3       74.27       78.87      4.07 o
  -2  10   3       79.60       82.59      3.89 o
  -1  10   3        7.58        5.84      1.50 o
   0  10   3      163.09      167.97      6.71 o
   1  10   3       30.13       31.23      3.05 o
   2  10   3      199.25      203.08     10.52 o
   3  10   3       11.85        7.78      5.85 o
  -3  11   3      156.69      159.91      6.97 o
  -2  11   3      118.23      126.00      6.52 o
  -1  11   3       67.79       72.79      4.80 o
   0  11   3       40.60       42.44      3.50 o
   1  11   3       65.53       64.20      6.41 o
   2  11   3       24.35       23.72      3.19 o
  -2  12   3       19.50       17.14      3.66 o
  -1  12   3      202.01      204.32      8.48 o
   0  12   3       56.69       53.81      5.91 o
   1  12   3       69.15       72.95      6.34 o
  -1 -12   4       57.87       61.81      4.81 o
   0 -12   4      111.13      105.08      6.18 o
  -3 -11   4       81.57       86.77      5.44 o
  -2 -11   4      174.65      176.82      7.83 o
  -1 -11   4       18.94       15.32      4.08 o
   0 -11   4      162.70      158.99      7.20 o
   1 -11   4       15.30       12.66      2.11 o
   2 -11   4      227.57      229.02      9.46 o
  -4 -10   4       43.75       44.73      6.34 o
  -3 -10   4        0.02        0.74      1.06 o
  -2 -10   4      132.99      135.10      6.47 o
  -1 -10   4       74.91       76.55      4.77 o
   0 -10   4       79.81       79.88      4.82 o
   1 -10   4       23.92       23.51      2.32 o
   2 -10   4       13.04       16.56      2.13 o
   3 -10   4        8.58        7.18      1.85 o
  -5  -9   4       21.28       13.27      2.22 o
  -4  -9   4      170.03      170.73      5.69 o
  -3  -9   4       76.48       76.14      4.60 o
  -2  -9   4      175.56      168.87      6.89 o
  -1  -9   4      275.70      261.93      8.58 o
   0  -9   4      145.54      141.14      6.05 o
   1  -9   4      270.17      257.38      7.03 o
   2  -9   4      155.02      150.65      7.45 o
   3  -9   4      229.09      241.77      7.56 o
   4  -9   4       45.31       44.58      4.52 o
  -5  -8   4        5.62        6.61      1.36 o
  -4  -8   4       37.88       39.60      1.99 o
  -3  -8   4      156.44      146.40      3.59 o
  -2  -8   4      301.46      276.23     11.02 o
  -1  -8   4      131.69      123.82      8.28 o
   0  -8   4      274.34      254.72      7.88 o
   1  -8   4      276.61      257.34      5.88 o
   2  -8   4      201.99      193.08      5.04 o
   3  -8   4       15.98       14.86      1.88 o
   4  -8   4       14.65       16.72      2.17 o
  -6  -7   4       46.96       44.97      5.96 o
  -5  -7   4      128.59      135.43      5.53 o
  -4  -7   4       68.72       67.28      2.20 o
  -3  -7   4      343.72      343.44      4.95 o
  -2  -7   4      171.71      166.41      4.84 o
  -1  -7   4      110.36      103.38      4.62 o
   0  -7   4      182.44      165.77      4.92 o
   1  -7   4      144.26      139.41      3.69 o
   2  -7   4      755.80      742.52      8.58 o
   3  -7   4       18.29       16.84      1.50 o
   4  -7   4      158.34      165.92      7.17 o
   5  -7   4        2.93        2.25      1.65 o
  -6  -6   4       11.31        8.76      1.60 o
  -5  -6   4       13.09       12.37      1.57 o
  -4  -6   4       55.54       53.59      2.07 o
  -3  -6   4      368.25      362.01      5.46 o
  -2  -6   4     1058.21     1028.52     10.67 o
  -1  -6   4      454.59      439.73      6.08 o
   0  -6   4      732.00      708.05     10.06 o
   1  -6   4      333.81      322.86      6.21 o
   2  -6   4       31.75       28.56      1.45 o
   3  -6   4      106.40      103.22      3.84 o
   4  -6   4      196.88      186.27      7.44 o
   5  -6   4       69.03       70.78      5.02 o
  -6  -5   4      524.88      528.06     33.01 o
  -5  -5   4      569.20      549.34     17.74 o
  -4  -5   4      300.35      292.31      5.60 o
  -3  -5   4      707.52      692.31      9.33 o
  -2  -5   4      969.10      967.59     10.00 o
  -1  -5   4      649.10      644.20     15.95 o
   0  -5   4      368.26      364.70      7.61 o
   1  -5   4     2145.64     2074.50     17.51 o
   2  -5   4      616.34      608.41      7.57 o
   3  -5   4      304.77      305.12      9.01 o
   4  -5   4      403.19      410.26     16.71 o
   5  -5   4      441.12      439.89     16.05 o
  -7  -4   4       70.21       69.80      5.02 o
  -6  -4   4       21.01       17.74      3.25 o
  -5  -4   4      105.72       98.85      3.81 o
  -4  -4   4       33.78       30.11      1.74 o
  -3  -4   4       72.52       65.48      2.23 o
  -2  -4   4      342.02      345.14      5.22 o
  -1  -4   4      321.74      301.88      7.10 o
   0  -4   4        5.73        4.90      0.72 o
   1  -4   4      243.14      248.46      3.96 o
   2  -4   4       86.55       86.29      2.44 o
   3  -4   4       32.75       31.34      1.95 o
   4  -4   4       58.27       59.62      3.97 o
   5  -4   4       55.97       62.16      4.50 o
   6  -4   4      160.34      167.50      8.12 o
  -7  -3   4       81.42       75.00      7.54 o
  -6  -3   4      284.18      281.19      9.35 o
  -5  -3   4      155.38      159.41      4.78 o
  -4  -3   4      680.75      647.65     10.04 o
  -3  -3   4      148.69      142.82      2.19 o
  -2  -3   4      105.30       93.32      1.94 o
  -1  -3   4      375.14      393.03      6.80 o
   0  -3   4      621.03      621.59      6.45 o
   1  -3   4      392.75      403.70      5.24 o
   2  -3   4      283.62      264.75      3.44 o
   3  -3   4      529.66      511.10      5.46 o
   4  -3   4      106.80      102.77      5.16 o
   5  -3   4      214.89      226.36     12.03 o
   6  -3   4       59.22       75.17      8.96 o
  -7  -2   4       46.29       54.23      4.42 o
  -6  -2   4        0.67        0.96      1.05 o
  -5  -2   4       27.96       28.84      1.76 o
  -4  -2   4      110.22      109.40      2.39 o
  -3  -2   4       94.38       97.85      2.03 o
  -2  -2   4      408.08      430.12      5.50 o
  -1  -2   4     2230.84     2289.62     21.32 o
   0  -2   4       88.63       80.97      1.64 o
   1  -2   4      420.29      439.07      4.41 o
   2  -2   4       77.11       73.13      1.52 o
   3  -2   4      516.80      511.00      5.43 o
   4  -2   4       62.09       56.70      2.32 o
   5  -2   4      156.02      165.29      6.27 o
   6  -2   4        6.36        4.63      1.25 o
  -7  -1   4       75.56       76.27      4.26 o
  -6  -1   4      435.47      437.94      9.79 o
  -5  -1   4      304.47      286.22      5.63 o
  -4  -1   4     1144.74     1159.63     11.83 o
  -3  -1   4      738.46      726.11      8.85 o
  -2  -1   4     2446.70     2403.10     22.77 o
  -1  -1   4     2016.17     1980.42     22.04 o
   0  -1   4      388.70      399.94      9.64 o
   1  -1   4     1901.38     1847.55     16.51 o
   2  -1   4      927.58      936.05      9.30 o
   3  -1   4      892.26      880.69      8.22 o
   4  -1   4      242.18      244.29      5.13 o
   5  -1   4      525.14      533.50     10.84 o
   6  -1   4       91.10       86.95      4.45 o
  -7   0   4        9.07        8.19      1.64 o
  -6   0   4       28.92       33.06      2.53 o
  -5   0   4      191.52      173.39      5.31 o
  -4   0   4       32.26       32.54      1.47 o
  -3   0   4      501.30      531.20      7.05 o
  -2   0   4       78.98       72.56      2.25 o
  -1   0   4      234.24      200.76      4.72 o
   0   0   4      357.13      364.97      6.08 o
   1   0   4      752.32      712.30     12.35 o
   2   0   4       60.78       55.59      1.68 o
   3   0   4        0.42        0.93      0.43 o
   4   0   4       47.45       45.86      2.60 o
   5   0   4       25.35       24.82      2.49 o
   6   0   4       99.97      107.53      5.82 o
  -7   1   4       76.73       72.24      4.10 o
  -6   1   4      428.43      413.78     11.70 o
  -5   1   4      303.83      307.93      5.02 o
  -4   1   4     1096.40     1116.53     11.59 o
  -3   1   4      743.76      723.26     10.37 o
  -2   1   4     2444.14     2462.89     23.53 o
  -1   1   4     1962.91     2014.64     27.82 o
   0   1   4      355.99      377.54      8.12 o
   1   1   4     1859.35     1802.56     16.23 o
   2   1   4      906.60      909.64      8.70 o
   3   1   4      874.70      840.99     10.68 o
   4   1   4      243.70      230.87      5.61 o
   5   1   4      505.61      508.36      8.92 o
   6   1   4       90.11       84.76      3.67 o
  -7   2   4       42.88       45.19      3.26 o
  -6   2   4        0.79        0.40      1.03 o
  -5   2   4       27.12       28.62      1.61 o
  -4   2   4      112.73      115.05      2.86 o
  -3   2   4       92.40       99.67      3.46 o
  -2   2   4      426.49      461.89      6.19 o
  -1   2   4     2249.10     2390.80     26.59 o
   0   2   4       87.84       82.63      2.98 o
   1   2   4      418.50      449.13      7.64 o
   2   2   4       83.43       86.33      2.00 o
   3   2   4      512.23      506.56      8.62 o
   4   2   4       62.43       59.75      2.78 o
   5   2   4      152.34      157.23      7.33 o
   6   2   4        6.42        6.81      1.26 o
  -7   3   4       83.74       84.98      4.42 o
  -6   3   4      293.99      295.34      5.89 o
  -5   3   4      141.74      143.19      4.19 o
  -4   3   4      696.18      689.26      9.78 o
  -3   3   4      128.70      130.81      3.12 o
  -2   3   4      119.14      112.10      2.30 o
  -1   3   4      404.93      428.22      7.92 o
   0   3   4      652.61      679.40     12.05 o
   1   3   4      421.07      446.20      7.48 o
   2   3   4      272.11      268.99      3.83 o
   3   3   4      554.19      537.44      6.41 o
   4   3   4       91.57       88.59      3.11 o
   5   3   4      222.73      228.92      6.96 o
   6   3   4       57.66       55.46      3.61 o
  -7   4   4       68.59       70.64      3.51 o
  -6   4   4       21.26       22.61      1.67 o
  -5   4   4      102.77      102.11      3.06 o
  -4   4   4       33.96       31.57      1.54 o
  -3   4   4       74.83       78.05      2.39 o
  -2   4   4      341.02      364.00      5.53 o
  -1   4   4      330.69      326.64      7.24 o
   0   4   4        5.25        4.15      0.64 o
   1   4   4      231.18      243.60      3.72 o
   2   4   4       89.17       87.82      2.13 o
   3   4   4       32.23       32.93      1.36 o
   4   4   4       55.14       53.39      3.95 o
   5   4   4       54.63       54.10      3.31 o
   6   4   4      165.89      163.01      7.49 o
  -6   5   4      508.13      540.70      9.87 o
  -5   5   4      564.96      573.65      8.30 o
  -4   5   4      290.12      300.27      5.12 o
  -3   5   4      724.55      750.59      9.59 o
  -2   5   4      963.97      985.44     11.58 o
  -1   5   4      655.55      680.94      8.11 o
   0   5   4      350.95      370.08      5.92 o
   1   5   4     2138.40     2157.46     21.64 o
   2   5   4      621.35      617.71      8.78 o
   3   5   4      297.73      293.88      6.84 o
   4   5   4      409.82      416.63      9.37 o
   5   5   4      434.64      430.62     10.15 o
  -6   6   4       11.92       11.44      1.76 o
  -5   6   4       13.37       13.09      1.42 o
  -4   6   4       51.28       51.46      2.57 o
  -3   6   4      362.22      361.62      5.66 o
  -2   6   4     1066.88     1061.56     18.27 o
  -1   6   4      462.15      470.00      6.42 o
   0   6   4      742.82      768.43     12.69 o
   1   6   4      328.10      346.45      7.53 o
   2   6   4       30.80       29.91      1.48 o
   3   6   4      101.68       99.36      4.38 o
   4   6   4      200.58      199.39      8.84 o
   5   6   4       71.14       72.53      4.63 o
  -6   7   4       52.59       52.79      3.54 o
  -5   7   4      122.18      128.61      4.28 o
  -4   7   4       74.57       77.17      3.15 o
  -3   7   4      331.74      332.67      5.52 o
  -2   7   4      155.58      159.11      3.81 o
  -1   7   4      100.77      105.26      2.68 o
   0   7   4      202.76      201.16      4.46 o
   1   7   4      157.49      154.01      5.69 o
   2   7   4      721.15      721.94     10.74 o
   3   7   4       18.18       17.85      1.97 o
   4   7   4      153.63      148.30     21.38 o
   5   7   4        4.46        1.59      1.40 o
  -5   8   4        6.36        5.13      1.27 o
  -4   8   4       38.51       39.00      2.37 o
  -3   8   4      158.28      155.38      4.33 o
  -2   8   4      298.93      310.75      7.22 o
  -1   8   4      140.55      144.76      4.35 o
   0   8   4      275.09      274.61      8.23 o
   1   8   4      285.72      295.96      8.58 o
   2   8   4      201.43      196.25      5.12 o
   3   8   4       17.65       15.33      2.57 o
   4   8   4       13.89       11.47      2.47 o
  -5   9   4       22.39       26.43      3.26 o
  -4   9   4      184.95      191.88      6.85 o
  -3   9   4       78.51       84.39      4.22 o
  -2   9   4      179.69      180.49      5.58 o
  -1   9   4      278.09      278.81      8.90 o
   0   9   4      153.19      156.80      6.37 o
   1   9   4      267.48      294.26     15.66 o
   2   9   4      158.76      161.61      5.94 o
   3   9   4      235.27      247.23     17.98 o
   4   9   4       48.36       48.38      5.90 o
  -4  10   4       45.09       44.88      3.31 o
  -3  10   4        0.11        0.00      1.02 o
  -2  10   4      131.32      145.86      6.83 o
  -1  10   4       72.57       70.25      4.57 o
   0  10   4       83.10       91.19      5.06 o
   1  10   4       24.21       18.13      1.99 o
   2  10   4       13.66       13.11      2.66 o
   3  10   4        8.75        8.78      2.48 o
  -3  11   4       77.61       84.17     12.03 o
  -2  11   4      170.67      178.08      7.97 o
  -1  11   4       18.80       19.00      2.75 o
   0  11   4      159.66      169.40     13.48 o
   1  11   4       14.91       15.93      2.55 o
   2  11   4      219.16      225.38     15.27 o
  -1  12   4       54.83       54.00      5.88 o
   0  12   4      107.82      103.62      8.28 o
  -3 -11   5      108.56      104.21      6.16 o
  -2 -11   5       52.05       53.53      4.38 o
  -1 -11   5        7.60        9.32      2.44 o
   0 -11   5      411.35      413.47     12.42 o
   1 -11   5      100.74       95.10      5.58 o
  -4 -10   5       52.62       52.19      9.14 o
  -3 -10   5      232.75      228.40      8.83 o
  -2 -10   5       13.37       13.54      2.22 o
  -1 -10   5      111.74      117.68      9.33 o
   0 -10   5       58.31       59.31      4.17 o
   1 -10   5       31.98       35.86      2.77 o
   2 -10   5      124.95      123.51      6.59 o
   3 -10   5       75.79       73.86      6.05 o
  -5  -9   5      116.66      114.58     11.01 o
  -4  -9   5      144.00      147.60      5.41 o
  -3  -9   5       88.33       93.78      5.26 o
  -2  -9   5      164.23      151.15      6.62 o
  -1  -9   5      223.47      226.00      8.10 o
   0  -9   5       91.80       91.64      4.95 o
   1  -9   5      300.22      290.32      7.68 o
   2  -9   5       65.63       68.83      3.99 o
   3  -9   5       35.47       32.66      2.87 o
  -5  -8   5       89.64       93.48      4.35 o
  -4  -8   5      104.99       99.37      5.89 o
  -3  -8   5       35.71       38.01      3.22 o
  -2  -8   5       94.15       85.44      4.66 o
  -1  -8   5      413.46      378.47     10.32 o
   0  -8   5        9.76        7.78      2.03 o
   1  -8   5       82.14       78.46      3.61 o
   2  -8   5      180.56      176.56      4.93 o
   3  -8   5       51.37       52.24      3.40 o
   4  -8   5       16.30       16.53      2.98 o
  -6  -7   5       45.05       45.06      3.19 o
  -5  -7   5       96.09       89.99      4.16 o
  -4  -7   5      236.37      234.59      5.50 o
  -3  -7   5       91.44       91.29      3.10 o
  -2  -7   5       83.57       83.39      4.40 o
  -1  -7   5       79.88       76.64      4.13 o
   0  -7   5      761.42      708.09     15.28 o
   1  -7   5      142.66      137.50      3.07 o
   2  -7   5      206.74      194.00      4.48 o
   3  -7   5       97.70       97.72      3.56 o
   4  -7   5       49.00       47.01      3.30 o
  -6  -6   5       38.56       36.29      2.76 o
  -5  -6   5      148.91      159.19      5.50 o
  -4  -6   5       74.19       69.68      2.74 o
  -3  -6   5       33.43       33.55      1.53 o
  -2  -6   5      281.87      273.33      5.83 o
  -1  -6   5      854.20      800.62     24.62 o
   0  -6   5       37.40       38.98      1.78 o
   1  -6   5       57.23       58.78      1.93 o
   2  -6   5       56.97       52.29      2.03 o
   3  -6   5       83.59       83.17      3.18 o
   4  -6   5       51.90       51.75      5.05 o
   5  -6   5        0.12        1.14      1.64 o
  -6  -5   5      273.22      263.42      9.26 o
  -5  -5   5      162.05      165.69      4.42 o
  -4  -5   5      259.64      252.94      5.45 o
  -3  -5   5      436.55      443.09      6.07 o
  -2  -5   5      448.95      439.38     10.02 o
  -1  -5   5      822.05      791.02     14.65 o
   0  -5   5      649.23      634.74     10.79 o
   1  -5   5      147.16      141.66      3.15 o
   2  -5   5      367.09      368.03      6.30 o
   3  -5   5      411.67      392.88      9.55 o
   4  -5   5      175.75      171.86      9.75 o
   5  -5   5        9.38       10.38      2.06 o
  -7  -4   5       39.44       33.13      3.62 o
  -6  -4   5       54.57       51.28      3.98 o
  -5  -4   5       12.24       13.37      1.27 o
  -4  -4   5      158.71      155.24      3.92 o
  -3  -4   5      110.36      110.00      2.55 o
  -2  -4   5      202.25      204.57      4.91 o
  -1  -4   5      160.80      153.83      5.06 o
   0  -4   5       18.69       19.99      0.92 o
   1  -4   5      312.76      304.29      4.79 o
   2  -4   5      153.82      151.19      3.26 o
   3  -4   5      131.13      123.50      4.91 o
   4  -4   5       66.63       66.72      4.49 o
   5  -4   5       57.50       61.27      4.63 o
  -7  -3   5      173.17      168.85      9.31 o
  -6  -3   5       26.51       26.39      2.94 o
  -5  -3   5      204.86      191.49      4.53 o
  -4  -3   5      135.52      126.73      3.49 o
  -3  -3   5      356.44      346.71      4.56 o
  -2  -3   5      325.90      329.20      4.36 o
  -1  -3   5      593.25      589.00      7.17 o
   0  -3   5      573.25      568.08      6.95 o
   1  -3   5      493.11      472.65      5.63 o
   2  -3   5      245.11      239.60      3.81 o
   3  -3   5      121.73      124.02      5.64 o
   4  -3   5      352.74      351.13      9.41 o
   5  -3   5       88.27       90.25      9.20 o
   6  -3   5       85.58       89.07      5.92 o
  -7  -2   5       33.59       34.61      4.16 o
  -6  -2   5       93.81      103.32      5.49 o
  -5  -2   5       27.71       28.92      1.99 o
  -4  -2   5      533.26      541.68      6.09 o
  -3  -2   5      500.48      497.94      6.64 o
  -2  -2   5      470.33      487.12      7.94 o
  -1  -2   5       38.79       42.04      1.89 o
   0  -2   5      409.82      394.86      5.78 o
   1  -2   5        9.68        6.85      0.49 o
   2  -2   5       64.46       62.08      1.49 o
   3  -2   5       56.19       55.58      1.51 o
   4  -2   5      130.08      131.32      4.89 o
   5  -2   5      232.00      241.60      7.05 o
   6  -2   5       65.01       66.98      5.08 o
  -7  -1   5       71.19       66.99      4.00 o
  -6  -1   5      190.63      196.86      6.32 o
  -5  -1   5      254.99      255.76      5.46 o
  -4  -1   5      880.29      858.01      8.74 o
  -3  -1   5      954.87      962.81     10.99 o
  -2  -1   5      172.78      177.62      3.39 o
  -1  -1   5     1389.71     1323.00     16.16 o
   0  -1   5     1669.44     1633.69     19.67 o
   1  -1   5     1535.34     1542.10     14.58 o
   2  -1   5      426.58      431.30      5.47 o
   3  -1   5      840.81      848.72     11.42 o
   4  -1   5      105.18      106.33      3.34 o
   5  -1   5       91.10       96.55      4.35 o
   6  -1   5       84.58       91.06      6.07 o
  -7   0   5        2.26        0.28      1.47 o
  -6   0   5       11.64       10.80      1.62 o
  -5   0   5       24.78       28.37      1.50 o
  -4   0   5     1364.67     1370.43     13.87 o
  -3   0   5      732.31      697.65      7.90 o
  -2   0   5       28.33       24.65      0.99 o
  -1   0   5       49.96       59.62      2.70 o
   0   0   5        8.91       12.92      1.39 o
   1   0   5      265.60      284.39      4.45 o
   2   0   5      342.38      328.26      4.82 o
   3   0   5       79.59       76.61      2.11 o
   4   0   5      512.75      522.55     19.43 o
   5   0   5      127.22      127.72      5.01 o
   6   0   5        3.73        1.55      1.24 o
  -7   1   5       73.02       71.98      4.10 o
  -6   1   5      182.51      194.88      9.39 o
  -5   1   5      264.36      272.92      4.88 o
  -4   1   5      859.75      863.35      9.82 o
  -3   1   5      925.15      926.19     11.05 o
  -2   1   5      194.24      202.30      5.01 o
  -1   1   5     1359.15     1343.82     20.32 o
   0   1   5     1688.36     1694.38     20.50 o
   1   1   5     1512.64     1552.68     16.46 o
   2   1   5      448.91      449.34      6.71 o
   3   1   5      819.72      826.84     14.16 o
   4   1   5      114.63      118.24      3.67 o
   5   1   5       92.01       87.02      4.05 o
   6   1   5       81.58       69.41      4.03 o
  -7   2   5       35.77       34.60      2.91 o
  -6   2   5       96.96      108.21      4.58 o
  -5   2   5       25.23       24.25      1.42 o
  -4   2   5      535.21      546.72      8.21 o
  -3   2   5      516.67      526.45      7.49 o
  -2   2   5      481.65      524.85     11.62 o
  -1   2   5       41.81       45.57      2.53 o
   0   2   5      411.97      426.44      8.19 o
   1   2   5        9.82        8.43      1.17 o
   2   2   5       66.99       66.90      2.08 o
   3   2   5       54.95       55.33      2.01 o
   4   2   5      128.67      126.70      3.85 o
   5   2   5      234.55      237.54      5.94 o
   6   2   5       65.29       61.77      6.22 o
  -7   3   5      172.71      164.35      7.44 o
  -6   3   5       31.89       32.02      2.34 o
  -5   3   5      196.22      193.62      4.34 o
  -4   3   5      149.14      150.83      3.44 o
  -3   3   5      380.86      403.88      7.14 o
  -2   3   5      320.63      342.19      6.39 o
  -1   3   5      590.63      618.01      9.05 o
   0   3   5      559.59      573.16     11.38 o
   1   3   5      515.59      521.72      8.89 o
   2   3   5      238.85      239.96      4.48 o
   3   3   5      121.11      117.22      2.74 o
   4   3   5      353.89      367.06      7.18 o
   5   3   5       90.14       87.84      4.24 o
   6   3   5       93.58       86.63      4.56 o
  -7   4   5       39.19       34.40      4.08 o
  -6   4   5       58.48       61.86      2.66 o
  -5   4   5       13.18       15.82      1.30 o
  -4   4   5      156.82      155.25      3.53 o
  -3   4   5      107.39      105.34      2.87 o
  -2   4   5      212.83      225.93      8.85 o
  -1   4   5      165.01      181.83      4.15 o
   0   4   5       19.29       27.46      3.57 o
   1   4   5      315.18      317.73      6.57 o
   2   4   5      156.65      156.91      2.95 o
   3   4   5      131.14      124.71      3.30 o
   4   4   5       68.02       66.72      4.92 o
   5   4   5       60.45       62.98      3.68 o
  -6   5   5      279.20      297.13      7.00 o
  -5   5   5      166.78      175.14      4.19 o
  -4   5   5      260.51      267.69      4.85 o
  -3   5   5      420.31      422.01      6.96 o
  -2   5   5      452.05      464.14      6.74 o
  -1   5   5      809.94      816.42     11.62 o
   0   5   5      650.89      661.90     14.97 o
   1   5   5      133.64      139.51      4.14 o
   2   5   5      376.50      393.63      6.13 o
   3   5   5      405.29      403.94      7.90 o
   4   5   5      172.62      168.78      8.56 o
   5   5   5        7.07       10.07      1.66 o
  -6   6   5       39.27       38.55      2.51 o
  -5   6   5      147.99      159.28      5.97 o
  -4   6   5       74.57       71.38      2.58 o
  -3   6   5       36.07       35.99      1.91 o
  -2   6   5      286.52      289.96      5.14 o
  -1   6   5      848.77      832.48     12.12 o
   0   6   5       36.86       38.64      3.07 o
   1   6   5       57.43       55.97      2.57 o
   2   6   5       55.25       53.80      2.12 o
   3   6   5       86.68       84.28      2.92 o
   4   6   5       55.54       56.96      3.40 o
   5   6   5        0.46        0.00      1.16 o
  -6   7   5       47.75       40.61      3.09 o
  -5   7   5       88.68       88.83      3.23 o
  -4   7   5      225.78      228.25      4.88 o
  -3   7   5       97.96       98.63      3.24 o
  -2   7   5       94.59       98.23      3.70 o
  -1   7   5       84.95       85.20      3.12 o
   0   7   5      732.32      734.43     15.11 o
   1   7   5      145.48      142.61      5.80 o
   2   7   5      203.98      213.21      6.39 o
   3   7   5       99.38       99.27      4.40 o
   4   7   5       48.22       47.96      4.28 o
  -5   8   5       91.92      101.82      4.91 o
  -4   8   5      108.39      111.19      4.78 o
  -3   8   5       35.93       36.52      2.84 o
  -2   8   5       95.07      103.04      4.91 o
  -1   8   5      412.58      411.64     11.01 o
   0   8   5       10.16       10.36      2.78 o
   1   8   5       81.00       82.20      4.56 o
   2   8   5      180.34      184.71      6.94 o
   3   8   5       51.04       49.56      4.07 o
   4   8   5       15.67       15.45      2.89 o
  -5   9   5      120.07      134.24      5.88 o
  -4   9   5      138.25      146.92      5.80 o
  -3   9   5       86.39       87.16      4.14 o
  -2   9   5      165.42      162.26      8.18 o
  -1   9   5      229.47      237.78      8.43 o
   0   9   5       96.03      105.45      7.97 o
   1   9   5      293.30      315.08      9.73 o
   2   9   5       67.23       71.87      4.11 o
   3   9   5       34.07       27.63      9.71 o
  -4  10   5       51.98       50.04      3.50 o
  -3  10   5      230.24      235.90      9.42 o
  -2  10   5       13.82       14.35      2.49 o
  -1  10   5      109.34      117.74      6.10 o
   0  10   5       58.25       59.83      4.30 o
   1  10   5       31.76       29.33      2.57 o
   2  10   5      122.78      124.90      9.25 o
   3  10   5       78.01       79.82      5.92 o
  -3  11   5      110.90      120.46      6.94 o
  -2  11   5       50.86       45.09      4.19 o
  -1  11   5        5.80        5.85      2.10 o
   0  11   5      400.28      419.20     12.53 o
   1  11   5      105.70       99.90      6.34 o
  -2 -11   6      131.84      134.78      7.07 o
  -1 -11   6      153.44      154.74     11.16 o
   0 -11   6       36.18       36.92      3.64 o
   1 -11   6        3.96        0.77      1.02 o
  -3 -10   6       26.96       28.92      3.61 o
  -2 -10   6       48.25       49.43      4.03 o
  -1 -10   6       31.46       35.43      4.74 o
   0 -10   6      112.19      106.21      5.80 o
   1 -10   6       69.83       69.42      3.94 o
   2 -10   6       78.45       70.20      5.17 o
  -4  -9   6       31.15       29.80      4.53 o
  -3  -9   6      123.71      125.68      6.31 o
  -2  -9   6       20.23       25.09      2.89 o
  -1  -9   6      257.25      248.23     14.04 o
   0  -9   6       13.08       13.79      2.15 o
   1  -9   6      105.99       93.96      4.35 o
   2  -9   6      127.98      112.55      6.18 o
   3  -9   6       58.87       55.90      3.81 o
  -5  -8   6       36.34       36.70      3.52 o
  -4  -8   6       18.11       21.38      2.09 o
  -3  -8   6       81.73       80.38      4.77 o
  -2  -8   6       36.93       34.22      3.13 o
  -1  -8   6       61.88       54.77      3.80 o
   0  -8   6      237.99      248.14      8.15 o
   1  -8   6      334.49      305.64      7.74 o
   2  -8   6       62.01       59.08      3.66 o
   3  -8   6       72.70       69.10      4.08 o
  -5  -7   6       42.06       44.25      2.90 o
  -4  -7   6      200.20      189.28      5.90 o
  -3  -7   6      150.81      157.92      7.34 o
  -2  -7   6      830.37      784.00     16.29 o
  -1  -7   6      236.10      220.89      7.43 o
   0  -7   6      733.25      699.72     15.71 o
   1  -7   6       37.04       37.61      1.78 o
   2  -7   6      255.41      249.99      4.70 o
   3  -7   6       88.96       87.14      3.23 o
   4  -7   6      108.86      105.73      5.03 o
  -6  -6   6      112.11      114.26      4.87 o
  -5  -6   6      220.82      214.14      5.41 o
  -4  -6   6        3.67        4.18      1.16 o
  -3  -6   6      170.91      161.25      4.15 o
  -2  -6   6      106.79      105.39      6.29 o
  -1  -6   6       80.21       76.39      4.01 o
   0  -6   6       78.02       76.95      2.94 o
   1  -6   6      287.07      270.09      4.92 o
   2  -6   6      777.24      768.40     11.29 o
   3  -6   6       14.66       12.08      1.35 o
   4  -6   6      241.04      246.75     12.07 o
  -6  -5   6       56.49       53.12      3.36 o
  -5  -5   6       73.54       73.19      3.00 o
  -4  -5   6      245.06      230.75      5.23 o
  -3  -5   6      516.06      498.39      9.38 o
  -2  -5   6      435.07      411.34     10.01 o
  -1  -5   6      368.15      356.54      8.98 o
   0  -5   6      358.38      329.79      9.26 o
   1  -5   6      296.57      282.54      4.60 o
   2  -5   6      238.53      244.73      4.70 o
   3  -5   6       13.53       14.97      1.46 o
   4  -5   6       19.16       21.99      2.84 o
   5  -5   6      173.01      186.98      8.50 o
  -6  -4   6      174.92      160.27      5.56 o
  -5  -4   6      201.86      189.39      4.81 o
  -4  -4   6      271.57      258.56      5.46 o
  -3  -4   6        6.86        7.75      1.37 o
  -2  -4   6       32.26       31.31      2.44 o
  -1  -4   6       47.25       42.07      2.79 o
   0  -4   6       39.40       42.31      2.66 o
   1  -4   6      304.88      287.12      4.91 o
   2  -4   6      464.72      441.07      6.51 o
   3  -4   6       87.05       88.50      4.57 o
   4  -4   6      160.23      161.35      7.10 o
   5  -4   6       46.48       47.03      4.24 o
  -7  -3   6      132.86      129.06     11.28 o
  -6  -3   6       84.18       84.33      5.11 o
  -5  -3   6      177.36      179.32      4.57 o
  -4  -3   6      456.38      449.47      6.37 o
  -3  -3   6      985.44      946.44      8.77 o
  -2  -3   6      801.44      800.69      9.67 o
  -1  -3   6      288.39      265.38      4.00 o
   0  -3   6      441.54      413.96      6.54 o
   1  -3   6      684.59      660.79      8.20 o
   2  -3   6      327.19      330.26      4.60 o
   3  -3   6      266.78      259.54      6.20 o
   4  -3   6      294.52      297.42     11.45 o
   5  -3   6      516.50      556.46     32.13 o
  -7  -2   6       26.65       25.88      3.18 o
  -6  -2   6       31.01       25.06      2.88 o
  -5  -2   6      509.60      521.47      9.53 o
  -4  -2   6      149.12      139.33      3.26 o
  -3  -2   6      523.61      510.12      7.14 o
  -2  -2   6       50.84       54.94      3.12 o
  -1  -2   6      200.25      189.10      3.84 o
   0  -2   6      628.12      604.77      6.94 o
   1  -2   6      105.62      116.46      2.70 o
   2  -2   6      267.52      252.30      3.39 o
   3  -2   6        4.68        5.56      0.83 o
   4  -2   6      443.45      471.73      9.77 o
   5  -2   6       40.85       45.65      4.09 o
  -7  -1   6       71.01       79.23      5.29 o
  -6  -1   6      171.67      182.82      7.45 o
  -5  -1   6      239.44      239.32     12.77 o
  -4  -1   6      689.27      687.24     11.67 o
  -3  -1   6      300.79      313.08      5.26 o
  -2  -1   6      893.21      839.68     14.91 o
  -1  -1   6      543.32      535.44      8.40 o
   0  -1   6      473.52      476.88      8.23 o
   1  -1   6      578.95      580.87      7.72 o
   2  -1   6      161.76      170.96      3.40 o
   3  -1   6      221.98      208.41      4.84 o
   4  -1   6       54.23       53.74      3.03 o
   5  -1   6      450.21      472.32     10.63 o
  -7   0   6       25.46       27.99      2.70 o
  -6   0   6       32.67       31.00      3.09 o
  -5   0   6      282.45      291.21      4.79 o
  -4   0   6      223.98      228.06      4.68 o
  -3   0   6       71.47       70.48      2.98 o
  -2   0   6       11.63       13.17      3.96 o
  -1   0   6       18.89       17.78      1.75 o
   0   0   6       37.32       39.62      2.15 o
   1   0   6        0.60        2.55      0.68 o
   2   0   6      214.59      200.30      4.63 o
   3   0   6        1.41        0.79      0.51 o
   4   0   6       45.82       50.09      2.44 o
   5   0   6       28.71       30.35      2.59 o
  -7   1   6       71.84       77.51      4.86 o
  -6   1   6      169.69      172.31      5.94 o
  -5   1   6      230.40      228.69      4.18 o
  -4   1   6      722.80      739.00      9.00 o
  -3   1   6      291.50      296.88      5.62 o
  -2   1   6      912.17      904.89     15.48 o
  -1   1   6      558.23      547.73     11.01 o
   0   1   6      499.75      508.33     11.52 o
   1   1   6      565.96      584.39      9.27 o
   2   1   6      175.83      187.45      3.23 o
   3   1   6      235.36      223.71      4.94 o
   4   1   6       50.55       56.88      2.94 o
   5   1   6      458.00      456.60     12.63 o
  -7   2   6       26.70       23.93      3.60 o
  -6   2   6       31.69       30.02      2.49 o
  -5   2   6      518.05      520.40      6.95 o
  -4   2   6      150.00      149.26      3.91 o
  -3   2   6      514.47      506.67      7.56 o
  -2   2   6       47.52       52.12      2.32 o
  -1   2   6      204.01      197.21      5.96 o
   0   2   6      630.05      633.53     17.61 o
   1   2   6      106.22      122.05      4.80 o
   2   2   6      280.90      276.33      5.80 o
   3   2   6        5.44        6.28      0.85 o
   4   2   6      438.23      455.36      8.20 o
   5   2   6       40.56       40.48      2.96 o
  -7   3   6      132.70      137.50      5.74 o
  -6   3   6       88.68       88.85      4.22 o
  -5   3   6      182.83      188.66      3.90 o
  -4   3   6      438.13      448.84      8.97 o
  -3   3   6      971.99      962.48     14.06 o
  -2   3   6      791.03      809.66     14.43 o
  -1   3   6      294.90      282.87      7.56 o
   0   3   6      435.25      448.21     10.31 o
   1   3   6      667.10      697.93     14.25 o
   2   3   6      329.48      343.66      7.15 o
   3   3   6      264.15      250.29      5.85 o
   4   3   6      300.55      298.69      9.98 o
   5   3   6      493.74      490.39     11.08 o
  -6   4   6      180.40      186.33      5.99 o
  -5   4   6      199.88      203.87      4.64 o
  -4   4   6      256.74      258.95      5.54 o
  -3   4   6        7.48        8.46      1.30 o
  -2   4   6       30.15       30.81      1.94 o
  -1   4   6       41.92       40.11      2.02 o
   0   4   6       38.73       42.48      2.92 o
   1   4   6      303.51      294.95     10.08 o
   2   4   6      468.45      468.69      9.03 o
   3   4   6       86.50       84.85      2.84 o
   4   4   6      157.91      160.87      5.69 o
   5   4   6       42.97       44.50      3.22 o
  -6   5   6       54.78       55.11      3.00 o
  -5   5   6       67.07       69.18      2.44 o
  -4   5   6      254.42      255.40      5.66 o
  -3   5   6      488.10      509.22      9.92 o
  -2   5   6      449.09      451.87      8.40 o
  -1   5   6      339.47      348.65      6.62 o
   0   5   6      378.54      385.83      9.86 o
   1   5   6      287.97      281.73     10.83 o
   2   5   6      231.67      234.54      6.97 o
   3   5   6       11.52       10.38      1.01 o
   4   5   6       19.22       19.44      2.51 o
   5   5   6      178.69      183.52      6.68 o
  -6   6   6      111.30      118.59      4.09 o
  -5   6   6      225.84      236.91      5.34 o
  -4   6   6        3.46        2.56      0.64 o
  -3   6   6      169.71      167.74      4.18 o
  -2   6   6      111.68      105.58      4.45 o
  -1   6   6       82.69       82.25      2.94 o
   0   6   6       80.19       85.68      4.77 o
   1   6   6      285.29      275.32      8.49 o
   2   6   6      797.26      823.47     11.46 o
   3   6   6       14.26       13.00      1.31 o
   4   6   6      240.07      236.24      7.34 o
  -5   7   6       44.66       50.80      2.82 o
  -4   7   6      209.63      210.64      5.46 o
  -3   7   6      157.76      155.88      5.20 o
  -2   7   6      815.84      845.01     15.02 o
  -1   7   6      248.40      255.72      8.35 o
   0   7   6      737.64      758.07     16.05 o
   1   7   6       38.15       39.32      3.27 o
   2   7   6      265.31      264.76      6.04 o
   3   7   6       97.73       92.69      3.76 o
   4   7   6      104.20      105.08      6.22 o
  -5   8   6       35.83       38.53      3.10 o
  -4   8   6       19.16       20.44      2.20 o
  -3   8   6       79.73       80.56      4.12 o
  -2   8   6       36.46       33.13      3.23 o
  -1   8   6       62.77       58.21      4.11 o
   0   8   6      237.48      251.20      9.03 o
   1   8   6      335.21      344.06     10.32 o
   2   8   6       62.12       67.17      4.89 o
   3   8   6       75.21       78.41      6.41 o
  -4   9   6       30.25       24.16      2.99 o
  -3   9   6      128.18      129.80      6.76 o
  -2   9   6       17.83       19.54      2.57 o
  -1   9   6      251.67      254.38      9.08 o
   0   9   6       11.16        9.90      4.00 o
   1   9   6      107.78      109.99      5.77 o
   2   9   6      119.42      115.01      5.43 o
   3   9   6       58.44       62.12      4.02 o
  -3  10   6       30.05       33.03      6.38 o
  -2  10   6       50.98       52.81      4.37 o
  -1  10   6       30.04       29.10      3.26 o
   0  10   6      114.17      112.30      6.13 o
   1  10   6       68.21       72.64      4.17 o
   2  10   6       81.54       82.14      4.75 o
  -2  11   6      131.05      143.19      7.49 o
  -1  11   6      157.16      168.95      9.99 o
   0  11   6       36.62       41.59      4.03 o
   1  11   6        4.62        8.01      2.25 o
  -3 -10   7       50.72       53.68      6.60 o
  -2 -10   7      118.14      109.49      6.23 o
  -1 -10   7       37.08       32.22      3.40 o
   0 -10   7      198.59      192.28     15.25 o
   1 -10   7       45.40       37.64      3.02 o
  -4  -9   7       11.99        8.93      3.78 o
  -3  -9   7      179.46      189.57      8.03 o
  -2  -9   7        7.56        7.22      1.77 o
  -1  -9   7       74.42       77.45      4.90 o
   0  -9   7       11.86       11.25      2.02 o
   1  -9   7      192.47      194.76      6.49 o
   2  -9   7       95.16       93.71      5.79 o
  -5  -8   7       17.60       16.64      2.07 o
  -4  -8   7        8.99       12.14      2.04 o
  -3  -8   7      353.56      357.28     15.33 o
  -2  -8   7      142.18      136.22      6.31 o
  -1  -8   7      220.08      225.22      8.12 o
   0  -8   7        1.24        4.62      1.31 o
   1  -8   7      153.18      150.82      5.95 o
   2  -8   7      107.80      113.66      5.76 o
   3  -8   7      178.30      192.35      9.30 o
  -5  -7   7       89.75       90.72      4.31 o
  -4  -7   7      296.23      303.41      9.74 o
  -3  -7   7        8.99       11.58      2.18 o
  -2  -7   7      367.16      353.86     10.23 o
  -1  -7   7       55.91       57.54      3.87 o
   0  -7   7      320.69      308.01      9.40 o
   1  -7   7       29.64       30.14      2.31 o
   2  -7   7       57.37       57.65      2.60 o
   3  -7   7      307.72      331.83     11.82 o
   4  -7   7      161.31      156.59      6.43 o
  -6  -6   7       25.12       26.86      2.47 o
  -5  -6   7      125.44      119.07      4.08 o
  -4  -6   7      225.65      213.46      5.31 o
  -3  -6   7        4.74        7.45      1.65 o
  -2  -6   7      134.81      128.56      5.65 o
  -1  -6   7       26.44       30.24      2.73 o
   0  -6   7      383.29      352.37      8.57 o
   1  -6   7       13.79       12.56      1.19 o
   2  -6   7      284.05      293.14      5.23 o
   3  -6   7       69.90       73.99      4.60 o
   4  -6   7        5.87        9.53      1.86 o
  -6  -5   7       88.53       89.24      4.30 o
  -5  -5   7      227.50      234.09      5.75 o
  -4  -5   7      136.03      122.17      4.30 o
  -3  -5   7       15.18       13.17      1.97 o
  -2  -5   7      138.11      113.68      5.07 o
  -1  -5   7      773.81      707.03     14.51 o
   0  -5   7       40.19       41.07      2.43 o
   1  -5   7       49.45       41.60      1.90 o
   2  -5   7      213.70      219.34      4.65 o
   3  -5   7      121.68      118.29      4.07 o
   4  -5   7       91.61       97.82      4.93 o
  -6  -4   7      181.96      183.67      6.46 o
  -5  -4   7       33.52       33.08      2.11 o
  -4  -4   7      135.44      132.05      3.94 o
  -3  -4   7       69.40       70.45      4.21 o
  -2  -4   7      100.19       97.08      4.54 o
  -1  -4   7      357.23      329.61      8.74 o
   0  -4   7      121.83      111.81      3.81 o
   1  -4   7      123.47      117.34      3.45 o
   2  -4   7        1.95        3.41      0.77 o
   3  -4   7      163.96      169.23      5.93 o
   4  -4   7       24.05       24.19      2.49 o
   5  -4   7       52.43       56.40      4.06 o
  -6  -3   7      334.83      316.89      8.23 o
  -5  -3   7      122.22      117.61      3.82 o
  -4  -3   7      240.83      234.05      5.04 o
  -3  -3   7      133.79      121.39      5.62 o
  -2  -3   7      204.00      214.11      4.80 o
  -1  -3   7      150.27      151.32      4.79 o
   0  -3   7      570.15      540.97      8.11 o
   1  -3   7      420.60      403.21      7.98 o
   2  -3   7       39.69       39.98      2.11 o
   3  -3   7      483.32      512.34     13.01 o
   4  -3   7      212.85      225.33     10.91 o
   5  -3   7       72.55       82.73      5.62 o
  -7  -2   7      363.97      378.91     12.34 o
  -6  -2   7       97.32       93.67      5.46 o
  -5  -2   7      232.01      218.10      5.25 o
  -4  -2   7       32.89       32.57      2.09 o
  -3  -2   7      153.01      144.11      3.98 o
  -2  -2   7      779.21      772.54     11.51 o
  -1  -2   7        0.87        0.47      0.60 o
   0  -2   7      990.88      922.54      9.92 o
   1  -2   7       86.09       87.48      2.34 o
   2  -2   7      311.97      336.61      4.92 o
   3  -2   7        3.14        4.29      1.53 o
   4  -2   7       17.03       16.30      2.99 o
   5  -2   7       55.13       52.43      4.49 o
  -7  -1   7      146.62      147.55     17.42 o
  -6  -1   7      175.82      186.35      7.77 o
  -5  -1   7      227.64      229.97      6.29 o
  -4  -1   7      590.54      588.57      8.57 o
  -3  -1   7      428.61      443.17      7.95 o
  -2  -1   7      134.36      125.59      3.83 o
  -1  -1   7      638.39      635.01     11.48 o
   0  -1   7      219.15      209.93      5.39 o
   1  -1   7      488.21      459.04      7.26 o
   2  -1   7      221.18      227.79      3.81 o
   3  -1   7      264.29      276.53      6.09 o
   4  -1   7      446.42      450.85     10.08 o
   5  -1   7      142.73      156.09      7.50 o
  -7   0   7       77.50       88.40      8.44 o
  -6   0   7       33.41       30.67      3.22 o
  -5   0   7        8.12        9.84      1.11 o
  -4   0   7        6.03        5.44      1.00 o
  -3   0   7       18.47       20.54      1.61 o
  -2   0   7       46.24       43.12      2.76 o
  -1   0   7      880.81      867.64     15.88 o
   0   0   7     1570.70     1500.29     30.60 o
   1   0   7      166.41      170.79      5.33 o
   2   0   7       19.31       14.73      1.00 o
   3   0   7      440.78      437.26      9.03 o
   4   0   7        2.88        2.15      1.19 o
   5   0   7        2.66        0.99      1.03 o
  -7   1   7      145.24      150.13      6.16 o
  -6   1   7      188.63      201.18      5.53 o
  -5   1   7      224.28      228.50      4.35 o
  -4   1   7      606.27      594.99     13.05 o
  -3   1   7      421.03      427.81      9.78 o
  -2   1   7      144.83      131.65      4.91 o
  -1   1   7      639.21      613.65     12.68 o
   0   1   7      201.99      200.70     11.03 o
   1   1   7      511.43      501.46      8.04 o
   2   1   7      232.04      243.24      4.77 o
   3   1   7      265.78      271.65      5.64 o
   4   1   7      429.30      419.22     15.08 o
   5   1   7      148.14      151.65     11.74 o
  -7   2   7      373.03      398.57     10.37 o
  -6   2   7      100.31      101.75      4.04 o
  -5   2   7      229.25      227.99      6.09 o
  -4   2   7       37.39       40.55      2.13 o
  -3   2   7      150.48      139.22      4.30 o
  -2   2   7      799.35      802.75     26.71 o
  -1   2   7        1.06        2.12      1.22 o
   0   2   7     1007.10      970.66     17.99 o
   1   2   7       85.21       91.09      3.70 o
   2   2   7      312.73      335.54      6.69 o
   3   2   7        3.65        3.00      0.72 o
   4   2   7       19.20       16.43      2.80 o
   5   2   7       55.00       48.55      4.18 o
  -6   3   7      334.80      339.50      6.67 o
  -5   3   7      116.91      111.17      3.05 o
  -4   3   7      236.61      241.81     10.03 o
  -3   3   7      139.23      133.39      4.32 o
  -2   3   7      205.27      214.93      9.83 o
  -1   3   7      136.93      143.91      7.21 o
   0   3   7      581.15      570.02     12.74 o
   1   3   7      412.72      423.85      8.85 o
   2   3   7       46.65       48.66      2.47 o
   3   3   7      472.28      491.04      7.96 o
   4   3   7      218.33      212.17      6.69 o
   5   3   7       67.29       61.66      3.79 o
  -6   4   7      175.59      185.19      4.86 o
  -5   4   7       31.11       33.70      1.93 o
  -4   4   7      129.41      125.91      4.62 o
  -3   4   7       76.52       79.64      3.40 o
  -2   4   7       97.74      101.46      3.58 o
  -1   4   7      348.52      327.52      9.05 o
   0   4   7      119.41      109.48      5.14 o
   1   4   7      121.93      130.63      7.83 o
   2   4   7        1.55        3.30      1.01 o
   3   4   7      160.45      158.34      3.83 o
   4   4   7       25.82       20.50      2.25 o
   5   4   7       50.91       47.50      3.02 o
  -6   5   7       94.14       96.27      5.66 o
  -5   5   7      219.99      225.81      5.92 o
  -4   5   7      135.10      135.14      5.00 o
  -3   5   7       10.57       10.08      1.37 o
  -2   5   7      146.89      138.79      4.37 o
  -1   5   7      768.50      754.06     15.67 o
   0   5   7       39.33       43.41      3.32 o
   1   5   7       56.59       50.99      2.90 o
   2   5   7      220.14      236.03      8.22 o
   3   5   7      124.73      125.64      3.47 o
   4   5   7       88.76       86.42      5.20 o
  -6   6   7       24.47       20.04      2.33 o
  -5   6   7      124.95      126.46      4.47 o
  -4   6   7      235.66      244.55      7.02 o
  -3   6   7        4.69        4.73      1.07 o
  -2   6   7      135.12      144.26      4.57 o
  -1   6   7       24.56       21.28      4.29 o
   0   6   7      397.76      374.58     10.59 o
   1   6   7       14.20       13.10      2.13 o
   2   6   7      281.40      295.33      5.86 o
   3   6   7       69.45       72.40      3.55 o
   4   6   7        6.34        6.66      1.54 o
  -5   7   7       92.88       88.67      3.83 o
  -4   7   7      289.90      297.44      6.79 o
  -3   7   7        8.83        7.19      1.36 o
  -2   7   7      367.82      372.69     10.96 o
  -1   7   7       61.85       60.42      4.18 o
   0   7   7      320.33      327.91     10.09 o
   1   7   7       25.16       27.43      3.28 o
   2   7   7       54.94       51.99      2.74 o
   3   7   7      295.72      316.19      7.53 o
   4   7   7      161.01      166.68      8.35 o
  -5   8   7       17.55       18.44      2.92 o
  -4   8   7        8.29        7.27      1.51 o
  -3   8   7      352.41      378.62     11.81 o
  -2   8   7      139.58      143.56      9.16 o
  -1   8   7      218.57      232.30     12.68 o
   0   8   7        0.79        3.16      1.47 o
   1   8   7      159.81      166.93      8.95 o
   2   8   7      104.83      116.72      6.70 o
   3   8   7      174.66      182.46      7.94 o
  -4   9   7       13.64       19.49      2.95 o
  -3   9   7      184.04      195.36      8.60 o
  -2   9   7        7.07       11.92      3.44 o
  -1   9   7       67.59       70.43      4.90 o
   0   9   7       10.79       12.00      2.34 o
   1   9   7      198.17      194.76      8.18 o
   2   9   7       91.54       98.58      6.04 o
  -3  10   7       47.88       47.25      6.05 o
  -2  10   7      118.66      128.05      6.98 o
  -1  10   7       35.29       32.76      3.58 o
   0  10   7      199.86      189.41      8.38 o
   1  10   7       43.10       49.30      4.77 o
  -2 -10   8      176.62      165.08      9.98 o
  -1 -10   8       13.97       13.10      2.88 o
   0 -10   8       63.76       56.90      4.47 o
  -3  -9   8        6.91        3.95      1.36 o
  -2  -9   8        8.64        8.02      2.16 o
  -1  -9   8       33.78       32.33      4.30 o
   0  -9   8      125.46      124.21      6.35 o
   1  -9   8       33.72       28.93      2.60 o
  -4  -8   8      170.28      179.64      7.92 o
  -3  -8   8      114.46      109.76      6.03 o
  -2  -8   8       33.17       26.26      3.18 o
  -1  -8   8      169.65      169.51      7.21 o
   0  -8   8       60.95       61.60      4.08 o
   1  -8   8       77.54       76.05      4.93 o
   2  -8   8      107.13      106.28      6.09 o
  -5  -7   8       49.45       48.74      4.02 o
  -4  -7   8      120.80      132.98      6.50 o
  -3  -7   8      106.18      106.01      5.62 o
  -2  -7   8       20.80       18.58      2.48 o
  -1  -7   8       30.49       32.60      4.18 o
   0  -7   8        7.74        9.01      1.54 o
   1  -7   8      364.07      351.21     11.91 o
   2  -7   8      248.16      254.92      7.62 o
   3  -7   8      155.33      160.08      6.88 o
  -5  -6   8       31.57       29.95      3.46 o
  -4  -6   8      340.10      359.82     14.11 o
  -3  -6   8      150.68      150.48      8.67 o
  -2  -6   8      592.17      577.41     15.24 o
  -1  -6   8       40.12       42.51      3.34 o
   0  -6   8      394.14      376.17      8.01 o
   1  -6   8       12.77       10.33      1.16 o
   2  -6   8       89.11       92.15      3.37 o
   3  -6   8      197.70      204.39      7.09 o
  -6  -5   8       77.46       79.16      5.41 o
  -5  -5   8      106.28      104.56      3.88 o
  -4  -5   8        4.84        2.58      0.90 o
  -3  -5   8       71.82       73.27      6.80 o
  -2  -5   8      120.26      135.32      5.86 o
  -1  -5   8      158.75      159.92     13.74 o
   0  -5   8      115.15       99.20      4.88 o
   1  -5   8       77.78       72.33      2.64 o
   2  -5   8      396.19      392.72      7.94 o
   3  -5   8      142.01      138.22      6.00 o
   4  -5   8       67.49       76.46      4.52 o
  -6  -4   8       59.01       57.82      4.30 o
  -5  -4   8      261.04      259.50      6.23 o
  -4  -4   8       17.66       13.41      2.82 o
  -3  -4   8      436.05      406.87      8.46 o
  -2  -4   8       24.48       21.55      1.83 o
  -1  -4   8      845.77      834.36     16.50 o
   0  -4   8      225.25      189.14      5.43 o
   1  -4   8      123.89      126.26      3.42 o
   2  -4   8      245.91      245.84      5.11 o
   3  -4   8       33.71       35.04      2.92 o
   4  -4   8      353.66      341.98     10.72 o
  -6  -3   8      140.93      138.06      5.40 o
  -5  -3   8       75.80       82.09      4.04 o
  -4  -3   8       30.13       35.08      2.02 o
  -3  -3   8      117.70      115.48      5.80 o
  -2  -3   8       71.37       64.58      2.70 o
  -1  -3   8      303.09      288.39      6.35 o
   0  -3   8      510.04      483.48      7.88 o
   1  -3   8      220.69      225.52      5.97 o
   2  -3   8       52.95       51.49      2.25 o
   3  -3   8      146.24      141.52      5.60 o
   4  -3   8       27.68       27.39      2.81 o
  -6  -2   8       31.57       26.85      2.89 o
  -5  -2   8        4.63        3.38      1.03 o
  -4  -2   8      261.45      270.36      6.66 o
  -3  -2   8       16.28       18.97      2.30 o
  -2  -2   8      480.80      455.53      8.46 o
  -1  -2   8      194.87      182.58      6.72 o
   0  -2   8       69.99       66.95      2.48 o
   1  -2   8       35.76       40.90      2.51 o
   2  -2   8       25.81       26.80      1.62 o
   3  -2   8      117.79      121.67      5.13 o
   4  -2   8        2.92        2.28      1.69 o
  -6  -1   8       16.18       11.02      3.04 o
  -5  -1   8      100.89      104.82      4.48 o
  -4  -1   8       30.40       27.68      2.25 o
  -3  -1   8      398.11      377.73      7.66 o
  -2  -1   8       12.12       13.30      1.43 o
  -1  -1   8      968.76      941.80     13.73 o
   0  -1   8      200.38      193.65      8.27 o
   1  -1   8      176.42      175.81      4.31 o
   2  -1   8      120.37      122.01      3.30 o
   3  -1   8       22.69       20.73      2.21 o
   4  -1   8       91.80       98.93      4.88 o
  -6   0   8       85.25       82.31      5.20 o
  -5   0   8      434.07      435.49      7.99 o
  -4   0   8      185.38      178.34      5.54 o
  -3   0   8      929.39      942.07     16.10 o
  -2   0   8      391.15      376.87      9.50 o
  -1   0   8     1257.30     1251.05     21.63 o
   0   0   8      582.09      579.29     12.76 o
   1   0   8     1468.01     1489.71     23.53 o
   2   0   8        0.71        1.85      0.62 o
   3   0   8      206.26      203.92      5.41 o
   4   0   8      171.35      158.99      8.64 o
   5   0   8       10.32        7.82      2.16 o
  -6   1   8       16.45       18.06      2.64 o
  -5   1   8      104.42      103.64      3.54 o
  -4   1   8       31.44       25.94      1.97 o
  -3   1   8      386.28      391.55      9.81 o
  -2   1   8       12.93       12.30      1.94 o
  -1   1   8      989.10      959.78     18.13 o
   0   1   8      194.13      188.79      6.77 o
   1   1   8      167.73      169.26      4.50 o
   2   1   8      117.48      122.44      3.97 o
   3   1   8       25.37       27.48      2.15 o
   4   1   8       92.87      101.25      4.80 o
  -6   2   8       25.11       24.49      2.04 o
  -5   2   8        3.41        3.64      0.86 o
  -4   2   8      259.03      261.27      6.69 o
  -3   2   8       14.44       18.14      2.15 o
  -2   2   8      481.90      441.74     17.76 o
  -1   2   8      187.32      187.67      6.76 o
   0   2   8       64.01       69.28      8.31 o
   1   2   8       31.28       29.75      2.87 o
   2   2   8       25.96       23.15      1.84 o
   3   2   8      108.56      111.37      3.52 o
   4   2   8        2.94        2.25      1.26 o
  -6   3   8      144.57      150.16      4.38 o
  -5   3   8       81.48       81.27      2.95 o
  -4   3   8       32.44       33.52      2.42 o
  -3   3   8      114.71      121.85      5.45 o
  -2   3   8       70.99       65.21      3.94 o
  -1   3   8      288.34      268.73      8.44 o
   0   3   8      512.54      526.97     17.06 o
   1   3   8      215.60      239.26      7.19 o
   2   3   8       57.80       56.81      2.80 o
   3   3   8      145.19      142.52      3.75 o
   4   3   8       28.68       23.45      2.32 o
  -6   4   8       63.78       65.82      2.97 o
  -5   4   8      262.20      266.14      6.51 o
  -4   4   8       20.21       16.96      1.87 o
  -3   4   8      439.66      452.37     12.42 o
  -2   4   8       25.52       24.49      2.67 o
  -1   4   8      843.29      850.37     17.44 o
   0   4   8      233.86      215.21     11.75 o
   1   4   8      128.33      140.21      4.98 o
   2   4   8      258.93      264.21      9.21 o
   3   4   8       32.65       30.24      1.78 o
   4   4   8      355.69      344.49      8.27 o
  -6   5   8       80.69       82.04      3.83 o
  -5   5   8      107.08      112.89      4.21 o
  -4   5   8        4.35        3.42      1.04 o
  -3   5   8       75.01       70.91      3.44 o
  -2   5   8      120.70      130.01      6.88 o
  -1   5   8      165.59      161.14      6.71 o
   0   5   8      106.57      118.74      5.85 o
   1   5   8       78.86       84.68      4.93 o
   2   5   8      395.10      402.76     10.82 o
   3   5   8      148.42      141.36      5.21 o
   4   5   8       67.56       70.88      3.64 o
  -5   6   8       27.88       29.28      2.26 o
  -4   6   8      336.04      341.35      8.70 o
  -3   6   8      145.24      160.93      5.39 o
  -2   6   8      589.99      598.28     15.35 o
  -1   6   8       36.24       39.45      3.45 o
   0   6   8      379.97      385.59     11.37 o
   1   6   8       10.27        8.86      1.97 o
   2   6   8       83.52       79.13      3.08 o
   3   6   8      196.19      200.37      5.97 o
  -5   7   8       52.04       53.28      3.06 o
  -4   7   8      126.18      130.34      5.33 o
  -3   7   8      103.71      113.05      6.20 o
  -2   7   8       20.32       25.43      2.93 o
  -1   7   8       29.09       29.47      3.20 o
   0   7   8        6.38        4.57      1.65 o
   1   7   8      363.12      377.45     11.56 o
   2   7   8      252.88      258.87      6.61 o
   3   7   8      154.92      169.86      5.61 o
  -4   8   8      165.08      178.74      8.36 o
  -3   8   8      126.55      130.58      6.91 o
  -2   8   8       34.60       35.62      3.98 o
  -1   8   8      176.01      177.90      7.84 o
   0   8   8       57.70       58.43      4.54 o
   1   8   8       77.76       74.61      7.24 o
   2   8   8      114.01      107.30      6.63 o
  -3   9   8        6.07        6.61      2.40 o
  -2   9   8       10.80        7.05      3.98 o
  -1   9   8       34.52       33.53      3.85 o
   0   9   8      130.36      136.68      7.16 o
   1   9   8       35.79       33.44      3.00 o
  -2  10   8      171.54      182.54      8.68 o
  -1  10   8       14.50       18.99      2.92 o
   0  10   8       61.83       69.03      5.29 o
  -3  -9   9       50.53       41.71      4.09 o
  -2  -9   9      262.29      264.91     10.06 o
  -1  -9   9       23.57       17.65      3.12 o
   0  -9   9       95.02       89.91      5.56 o
  -4  -8   9       12.13       14.26      5.15 o
  -3  -8   9      155.98      147.99      7.75 o
  -2  -8   9       96.94       87.83      5.46 o
  -1  -8   9       35.20       30.44      3.28 o
   0  -8   9       63.78       62.73      4.45 o
   1  -8   9        3.84        4.65      1.31 o
  -4  -7   9        1.05        0.00      2.50 o
  -3  -7   9       56.27       54.21      4.23 o
  -2  -7   9      138.36      131.80      9.13 o
  -1  -7   9      155.98      163.96      7.12 o
   0  -7   9      107.79      101.74      4.51 o
   1  -7   9      158.90      145.54      5.45 o
   2  -7   9       41.07       35.01      2.93 o
  -5  -6   9       92.24       90.12      4.52 o
  -4  -6   9      221.76      212.90      6.57 o
  -3  -6   9       11.14       11.24      3.42 o
  -2  -6   9      436.85      417.53     11.76 o
  -1  -6   9       35.28       30.89      3.04 o
   0  -6   9      191.44      186.74      5.24 o
   1  -6   9      190.94      188.50      6.45 o
   2  -6   9       52.66       55.18      3.22 o
   3  -6   9      150.89      148.87      5.97 o
  -5  -5   9       71.24       69.39      4.99 o
  -4  -5   9       28.36       28.81      3.75 o
  -3  -5   9      178.59      165.86      6.98 o
  -2  -5   9      336.18      330.70     10.03 o
  -1  -5   9       28.11       23.98      2.59 o
   0  -5   9       81.04       80.79      3.68 o
   1  -5   9      102.11       96.99      3.20 o
   2  -5   9      132.09      133.06      4.52 o
   3  -5   9        8.23       13.15      2.15 o
  -6  -4   9       11.50       12.24      1.88 o
  -5  -4   9      291.44      286.23     10.94 o
  -4  -4   9       29.14       30.17      3.01 o
  -3  -4   9      931.60      926.92     15.05 o
  -2  -4   9      208.58      192.39      5.81 o
  -1  -4   9       92.72       80.14      4.50 o
   0  -4   9       80.05       78.56      3.50 o
   1  -4   9      100.60      100.39      3.20 o
   2  -4   9      542.94      552.88     11.29 o
   3  -4   9       48.31       46.41      4.58 o
  -6  -3   9       42.41       38.49      3.10 o
  -5  -3   9       91.38       93.49      3.76 o
  -4  -3   9       25.62       23.38      2.01 o
  -3  -3   9      205.70      202.85      7.15 o
  -2  -3   9      136.81      130.01      4.19 o
  -1  -3   9      138.01      136.79      4.52 o
   0  -3   9       26.89       25.78      1.74 o
   1  -3   9       56.26       55.81      4.03 o
   2  -3   9        3.79        3.16      0.91 o
   3  -3   9       87.14       87.24      4.66 o
   4  -3   9       55.71       60.17      4.19 o
  -6  -2   9      344.84      347.34      9.12 o
  -5  -2   9       44.08       44.40      3.71 o
  -4  -2   9      231.37      221.78      7.54 o
  -3  -2   9       73.90       63.65      6.15 o
  -2  -2   9      285.06      278.16      6.60 o
  -1  -2   9      114.13      110.19      4.03 o
   0  -2   9        8.01        6.50      0.98 o
   1  -2   9      372.50      368.47      7.25 o
   2  -2   9       23.85       20.24      1.78 o
   3  -2   9      288.42      298.75      8.66 o
   4  -2   9       43.72       43.56      4.40 o
  -6  -1   9       11.54       14.66      2.12 o
  -5  -1   9       67.73       67.84      4.50 o
  -4  -1   9       10.46       11.27      1.82 o
  -3  -1   9      217.76      217.01      6.13 o
  -2  -1   9      123.88      115.56      4.21 o
  -1  -1   9       68.41       68.45      3.62 o
   0  -1   9      203.08      202.91      5.81 o
   1  -1   9       70.55       64.81      3.14 o
   2  -1   9       80.92       79.58      3.17 o
   3  -1   9        3.08        2.58      1.33 o
   4  -1   9       68.47       74.27      4.44 o
  -6   0   9       12.59       12.63      2.38 o
  -5   0   9      613.69      649.90     14.63 o
  -4   0   9       80.28       73.31      5.01 o
  -3   0   9     1319.49     1280.66     21.58 o
  -2   0   9      282.80      267.84      8.33 o
  -1   0   9      381.92      389.53     10.39 o
   0   0   9      254.32      245.02      8.04 o
   1   0   9       21.39       24.24      1.78 o
   2   0   9      294.07      295.75     11.10 o
   3   0   9        0.10        0.96      1.28 o
   4   0   9      406.42      440.16     13.92 o
  -6   1   9       10.90        9.52      2.05 o
  -5   1   9       69.59       67.31      3.39 o
  -4   1   9       11.11       12.71      1.84 o
  -3   1   9      224.59      214.36      7.36 o
  -2   1   9      127.47      122.32      5.54 o
  -1   1   9       67.29       66.75      4.19 o
   0   1   9      197.25      207.23      7.53 o
   1   1   9       74.21       79.55      4.79 o
   2   1   9       84.47       86.75      3.42 o
   3   1   9        2.87        4.28      1.31 o
   4   1   9       71.45       78.95      6.10 o
  -6   2   9      346.93      365.05     11.62 o
  -5   2   9       40.77       41.55      2.75 o
  -4   2   9      231.56      219.55      7.73 o
  -3   2   9       72.22       70.62      4.25 o
  -2   2   9      271.42      265.07      8.55 o
  -1   2   9      110.52      110.47      5.51 o
   0   2   9       11.11       10.40      1.93 o
   1   2   9      364.51      385.09      7.67 o
   2   2   9       21.34       20.89      1.84 o
   3   2   9      296.40      291.40      7.06 o
   4   2   9       42.85       47.86      4.84 o
  -6   3   9       43.89       46.42      4.74 o
  -5   3   9       89.26       98.99      4.48 o
  -4   3   9       24.82       22.94      2.61 o
  -3   3   9      212.58      206.10      7.58 o
  -2   3   9      138.23      140.57      6.21 o
  -1   3   9      138.82      139.57      6.30 o
   0   3   9       26.33       33.13      4.38 o
   1   3   9       55.07       59.34      2.95 o
   2   3   9        3.87        4.98      1.41 o
   3   3   9       89.21       85.79      3.03 o
   4   3   9       54.98       62.47      5.09 o
  -6   4   9       11.78       10.13      1.50 o
  -5   4   9      301.09      319.52      8.57 o
  -4   4   9       31.86       37.71      3.20 o
  -3   4   9      914.92      905.24     18.96 o
  -2   4   9      222.34      210.26      7.92 o
  -1   4   9       99.48       97.11      5.38 o
   0   4   9       84.73       80.56      4.95 o
   1   4   9       98.80      105.89      4.62 o
   2   4   9      549.69      569.41     10.31 o
   3   4   9       45.33       47.79      2.35 o
  -5   5   9       72.11       75.35      4.15 o
  -4   5   9       31.14       34.93      2.74 o
  -3   5   9      183.61      180.50     11.14 o
  -2   5   9      329.06      344.02     10.67 o
  -1   5   9       26.62       23.09      3.07 o
   0   5   9       80.40       68.50      4.72 o
   1   5   9      104.90      106.39     11.41 o
   2   5   9      130.70      143.03      5.64 o
   3   5   9        8.04        7.05      1.26 o
  -5   6   9       87.97       96.81      4.12 o
  -4   6   9      223.17      229.88      7.16 o
  -3   6   9        8.75        6.69      1.83 o
  -2   6   9      423.67      417.96     12.30 o
  -1   6   9       30.20       33.09      3.39 o
   0   6   9      196.53      204.55      8.40 o
   1   6   9      184.60      188.42      9.58 o
   2   6   9       49.36       52.97      3.00 o
   3   6   9      154.28      147.35      5.30 o
  -4   7   9        0.91        1.54      2.86 o
  -3   7   9       56.92       56.31      4.61 o
  -2   7   9      139.14      150.74     12.89 o
  -1   7   9      156.86      155.19      7.45 o
   0   7   9      108.96      100.96      6.05 o
   1   7   9      163.89      162.41      8.79 o
   2   7   9       42.20       45.02      3.39 o
  -4   8   9       14.09       14.30      2.80 o
  -3   8   9      163.81      170.66      8.21 o
  -2   8   9       93.67       96.08     16.63 o
  -1   8   9       36.16       38.20      3.91 o
   0   8   9       65.42       64.73      5.03 o
   1   8   9        4.19        2.29      2.45 o
  -3   9   9       49.76       49.53      4.73 o
  -2   9   9      258.70      276.49     20.96 o
  -1   9   9       25.08       26.34      3.51 o
   0   9   9       96.37       91.81     10.83 o
  -3  -8  10       33.69       32.00      5.38 o
  -2  -8  10      278.46      271.57     27.50 o
  -1  -8  10       25.73       18.89      2.86 o
   0  -8  10       84.14       75.38      5.08 o
  -4  -7  10      187.27      186.45     13.72 o
  -3  -7  10      164.61      155.32     14.39 o
  -2  -7  10      150.40      140.13      6.95 o
  -1  -7  10       21.10       20.14      2.76 o
   0  -7  10       35.44       31.45      2.66 o
   1  -7  10       32.20       25.75      3.22 o
  -4  -6  10      158.26      150.00      7.27 o
  -3  -6  10      178.81      169.37      7.58 o
  -2  -6  10        1.27        0.00      1.27 o
  -1  -6  10      266.46      265.16      9.34 o
   0  -6  10       19.61       19.64      1.75 o
   1  -6  10       68.39       67.88      3.17 o
   2  -6  10       15.53       12.14      1.58 o
  -5  -5  10       36.93       36.05      2.93 o
  -4  -5  10      206.53      209.01     14.31 o
  -3  -5  10       22.45       21.66      2.75 o
  -2  -5  10       85.10       82.64      5.02 o
  -1  -5  10       42.80       43.41      3.58 o
   0  -5  10       25.48       25.52      2.74 o
   1  -5  10       26.78       23.71      2.13 o
   2  -5  10       11.67        9.02      1.39 o
  -5  -4  10      261.63      262.36     11.29 o
  -4  -4  10       61.31       56.44      4.25 o
  -3  -4  10       12.03       10.67      1.56 o
  -2  -4  10      190.16      182.54      5.96 o
  -1  -4  10       49.54       47.35      3.68 o
   0  -4  10      610.18      584.22     11.17 o
   1  -4  10       24.17       22.23      1.79 o
   2  -4  10      257.55      253.27      7.49 o
   3  -4  10       61.20       66.39      5.27 o
  -5  -3  10        0.97        0.00      1.12 o
  -4  -3  10      110.02      102.05      4.43 o
  -3  -3  10       24.79       29.32      2.92 o
  -2  -3  10      148.31      147.52      6.37 o
  -1  -3  10        3.16        3.92      1.04 o
   0  -3  10       43.43       50.11      5.72 o
   1  -3  10       35.52       34.70      2.68 o
   2  -3  10       31.22       27.39      2.45 o
   3  -3  10      147.53      153.73      9.04 o
  -6  -2  10      159.93      172.46      7.74 o
  -5  -2  10       87.02       93.00      7.72 o
  -4  -2  10      242.97      237.90      8.31 o
  -3  -2  10      105.99      109.01      5.42 o
  -2  -2  10       78.62       79.67      3.60 o
  -1  -2  10      706.68      707.37     12.47 o
   0  -2  10       37.31       38.43      2.62 o
   1  -2  10      790.48      782.62     16.54 o
   2  -2  10       13.64       16.41      1.90 o
   3  -2  10      163.03      169.66      8.22 o
  -6  -1  10       63.51       64.06      8.02 o
  -5  -1  10       61.96       60.51      6.10 o
  -4  -1  10      103.30      107.16      5.45 o
  -3  -1  10       13.02       13.54      1.63 o
  -2  -1  10      223.75      224.27      6.34 o
  -1  -1  10       78.06       81.88      3.75 o
   0  -1  10      222.20      234.54      8.00 o
   1  -1  10       12.50       14.52      1.58 o
   2  -1  10        4.91        6.79      1.29 o
   3  -1  10      125.21      132.42      9.70 o
  -6   0  10       16.63       22.93      4.40 o
  -5   0  10      102.76       99.94      5.34 o
  -4   0  10       44.38       43.53      2.81 o
  -3   0  10      275.17      251.42      7.85 o
  -2   0  10       11.78       11.66      1.63 o
  -1   0  10       12.69        9.54      2.89 o
   0   0  10      596.47      603.39     20.17 o
   1   0  10      238.98      251.86      7.32 o
   2   0  10      486.66      496.31     13.31 o
   3   0  10       59.55       58.39      4.84 o
  -6   1  10       64.21       65.77      7.02 o
  -5   1  10       63.27       66.72      4.41 o
  -4   1  10      106.51       98.78      4.30 o
  -3   1  10       13.67       13.93      2.20 o
  -2   1  10      225.50      222.35      8.10 o
  -1   1  10       80.65       75.36      4.65 o
   0   1  10      224.95      242.55      8.58 o
   1   1  10       12.39       13.96      2.37 o
   2   1  10        5.19        4.71      1.16 o
   3   1  10      123.99      120.28      7.52 o
  -6   2  10      171.25      177.40     11.61 o
  -5   2  10       83.71       85.05      4.17 o
  -4   2  10      246.39      256.24      8.89 o
  -3   2  10      109.18      107.10      7.19 o
  -2   2  10       81.53       82.62      4.96 o
  -1   2  10      698.59      706.68     16.38 o
   0   2  10       39.94       40.36      3.58 o
   1   2  10      797.37      884.30     14.10 o
   2   2  10       12.59       14.32      2.15 o
   3   2  10      164.87      159.89      5.34 o
  -5   3  10        1.10        2.34      1.34 o
  -4   3  10      108.55      107.25     12.05 o
  -3   3  10       26.83       24.59      2.88 o
  -2   3  10      153.96      157.53      7.06 o
  -1   3  10        3.65        6.06      2.00 o
   0   3  10       44.32       50.13      4.09 o
   1   3  10       35.28       38.48      2.92 o
   2   3  10       30.81       34.14      2.48 o
   3   3  10      148.54      151.99      5.23 o
  -5   4  10      259.64      271.77      9.98 o
  -4   4  10       60.98       61.23      4.56 o
  -3   4  10        8.60        9.33      2.03 o
  -2   4  10      191.74      192.90      8.01 o
  -1   4  10       46.13       38.74      4.90 o
   0   4  10      592.35      604.54     22.12 o
   1   4  10       22.36       22.93      2.41 o
   2   4  10      262.07      278.12      7.12 o
   3   4  10       58.44       59.43      3.05 o
  -5   5  10       39.17       41.58      3.99 o
  -4   5  10      206.83      204.10      8.65 o
  -3   5  10       20.77       21.18      2.95 o
  -2   5  10       89.17       97.42      5.85 o
  -1   5  10       41.96       39.75      3.91 o
   0   5  10       26.15       26.24      6.06 o
   1   5  10       27.20       31.58      2.80 o
   2   5  10       11.79       10.19      1.53 o
  -4   6  10      154.82      162.29      7.94 o
  -3   6  10      185.32      194.02     12.58 o
  -2   6  10        2.30        2.43      1.96 o
  -1   6  10      266.56      283.42     10.50 o
   0   6  10       21.21       20.40      2.90 o
   1   6  10       70.32       70.79      4.27 o
   2   6  10       13.84       16.07      1.87 o
  -4   7  10      188.78      193.35      8.98 o
  -3   7  10      164.32      170.88      8.59 o
  -2   7  10      149.69      158.98      8.38 o
  -1   7  10       22.02       18.84      3.13 o
   0   7  10       36.58       40.03      4.07 o
   1   7  10       31.93       30.75      2.97 o
  -3   8  10       30.45       35.46      3.90 o
  -2   8  10      277.29      311.90     11.62 o
  -1   8  10       24.77       32.20      4.24 o
   0   8  10       85.89       87.35      6.07 o
  -3  -7  11       20.78       23.32      3.18 o
  -2  -7  11      123.69      123.38      6.79 o
  -1  -7  11       83.95       79.93      5.35 o
   0  -7  11       37.86       36.43      3.63 o
  -4  -6  11       23.39       22.54      6.14 o
  -3  -6  11      439.12      450.49     13.48 o
  -2  -6  11       86.21       82.29      8.49 o
  -1  -6  11      134.51      133.27      6.75 o
   0  -6  11        9.80       11.80      2.27 o
   1  -6  11      330.43      311.18     15.11 o
  -4  -5  11       55.19       58.00      4.62 o
  -3  -5  11       72.76       67.03      4.87 o
  -2  -5  11        9.27        5.15      1.69 o
  -1  -5  11       21.66       17.95      3.09 o
   0  -5  11       50.06       44.88      3.77 o
   1  -5  11       94.69       93.18      5.69 o
   2  -5  11       71.14       71.00      4.47 o
  -5  -4  11       42.46       40.57      3.16 o
  -4  -4  11      130.21      128.07      6.72 o
  -3  -4  11       42.31       45.96      3.29 o
  -2  -4  11      499.11      491.61     13.55 o
  -1  -4  11       17.22       19.35      2.60 o
   0  -4  11      320.93      321.22     10.32 o
   1  -4  11       16.01       13.91      1.81 o
   2  -4  11       26.45       27.52      3.42 o
  -5  -3  11       35.85       35.54      3.60 o
  -4  -3  11      118.34      114.85      4.92 o
  -3  -3  11      103.59      100.45      4.81 o
  -2  -3  11       15.28       11.71      1.71 o
  -1  -3  11      103.15      104.99      5.94 o
   0  -3  11        8.77        5.70      1.73 o
   1  -3  11      179.20      171.34      7.09 o
   2  -3  11       82.05       84.07      8.44 o
  -5  -2  11      205.47      217.72     12.54 o
  -4  -2  11        8.13        9.24      1.95 o
  -3  -2  11      427.31      457.25     12.60 o
  -2  -2  11       21.05       21.16      3.18 o
  -1  -2  11      325.59      341.44     10.06 o
   0  -2  11       44.57       44.14      2.95 o
   1  -2  11      394.19      416.37     11.54 o
   2  -2  11      149.95      150.32      7.62 o
  -5  -1  11        5.48        6.63      2.76 o
  -4  -1  11      175.20      168.90     15.47 o
  -3  -1  11       24.59       23.06      2.74 o
  -2  -1  11       66.29       65.20      3.56 o
  -1  -1  11        1.35        1.66      1.16 o
   0  -1  11       35.33       38.56      2.80 o
   1  -1  11      248.38      248.54      8.96 o
   2  -1  11       12.47       13.20      2.49 o
   3  -1  11        0.39        0.00      2.28 o
  -5   0  11        1.48        0.20      1.18 o
  -4   0  11      222.76      235.40      8.82 o
  -3   0  11        4.38        3.90      1.25 o
  -2   0  11      183.65      192.45      6.27 o
  -1   0  11       22.53       30.55      3.15 o
   0   0  11      645.62      691.43     18.24 o
   1   0  11        7.18        7.04      1.87 o
   2   0  11        0.91        0.05      0.87 o
   3   0  11       15.08       20.76      5.11 o
  -5   1  11        6.79        2.43      2.01 o
  -4   1  11      178.19      175.33      6.17 o
  -3   1  11       24.76       26.89      2.43 o
  -2   1  11       69.98       66.18      4.62 o
  -1   1  11        1.32        0.00      1.33 o
   0   1  11       36.73       40.11      3.72 o
   1   1  11      250.33      253.96     14.75 o
   2   1  11       11.19       10.28      1.64 o
   3   1  11        0.22        1.00      2.66 o
  -5   2  11      203.08      206.81     14.95 o
  -4   2  11        9.98        7.69      1.98 o
  -3   2  11      425.00      421.36     12.46 o
  -2   2  11       19.66       22.85      4.25 o
  -1   2  11      334.52      360.21     22.11 o
   0   2  11       46.48       46.71      6.62 o
   1   2  11      382.74      416.72     11.95 o
   2   2  11      149.24      163.72      5.54 o
  -5   3  11       34.32       31.62      2.81 o
  -4   3  11      118.69      115.45      6.37 o
  -3   3  11      101.63      105.46      6.41 o
  -2   3  11       14.61       16.87      2.68 o
  -1   3  11      102.15      109.67      6.24 o
   0   3  11        7.90        5.69      1.82 o
   1   3  11      175.90      178.33      6.46 o
   2   3  11       81.72       81.78      3.47 o
  -5   4  11       47.28       50.79      6.95 o
  -4   4  11      123.80      136.26      7.66 o
  -3   4  11       39.02       42.29      5.83 o
  -2   4  11      499.90      512.82     14.63 o
  -1   4  11       15.49       12.02      2.63 o
   0   4  11      313.05      307.95     10.99 o
   1   4  11       18.01       20.43      3.35 o
   2   4  11       24.45       27.67      3.33 o
  -4   5  11       58.45       55.54      4.70 o
  -3   5  11       68.59       77.31      5.50 o
  -2   5  11        9.59        8.57      2.32 o
  -1   5  11       22.29       24.75      3.41 o
   0   5  11       53.51       44.42      4.29 o
   1   5  11       98.46      109.26      5.29 o
   2   5  11       68.54       67.47      3.96 o
  -4   6  11       26.54       28.83      3.72 o
  -3   6  11      440.59      468.27     15.66 o
  -2   6  11       81.32       81.51      5.86 o
  -1   6  11      141.52      131.08      7.40 o
   0   6  11        8.36        7.65      2.19 o
   1   6  11      328.71      356.04     10.13 o
  -3   7  11       22.70       24.81      3.40 o
  -2   7  11      127.68      132.29      7.62 o
  -1   7  11       85.99       91.31      6.27 o
   0   7  11       35.75       38.75      4.14 o
  -2  -6  12       34.14       33.09      3.61 o
  -1  -6  12      361.18      351.62     11.86 o
  -3  -5  12       31.59       34.43      8.72 o
  -2  -5  12      303.80      291.77     10.67 o
  -1  -5  12       22.69       22.94      3.06 o
   0  -5  12       99.02       99.92      8.69 o
  -4  -4  12      247.91      242.32      9.80 o
  -3  -4  12       24.87       24.18      2.49 o
  -2  -4  12       35.11       37.18      3.74 o
  -1  -4  12        1.46        0.00      1.34 o
   0  -4  12       11.95       13.72      2.47 o
   1  -4  12       98.92       99.13      4.68 o
  -4  -3  12       40.09       46.27      6.80 o
  -3  -3  12      100.26      114.05      5.15 o
  -2  -3  12       45.31       41.77      3.17 o
  -1  -3  12       48.23       44.11      3.21 o
   0  -3  12      238.04      236.29      9.95 o
   1  -3  12       46.19       45.87      3.20 o
  -4  -2  12       80.93       79.41      5.24 o
  -3  -2  12      199.07      200.71      8.37 o
  -2  -2  12       69.96       67.98      6.88 o
  -1  -2  12      167.71      166.12      7.64 o
   0  -2  12       88.55       85.21      5.45 o
   1  -2  12        9.96        7.26      1.82 o
  -5  -1  12      127.12      126.13      9.73 o
  -4  -1  12        3.12        2.41      1.40 o
  -3  -1  12       15.35       14.26      2.43 o
  -2  -1  12      202.69      212.37      8.09 o
  -1  -1  12       40.27       43.98      3.09 o
   0  -1  12      244.11      258.73      8.99 o
   1  -1  12       62.69       52.49      4.28 o
   2  -1  12      189.05      209.91      9.38 o
  -5   0  12       61.39       52.42      6.24 o
  -4   0  12      523.84      528.74     25.07 o
  -3   0  12       38.82       42.17      4.63 o
  -2   0  12      139.78      157.26      5.90 o
  -1   0  12        6.78        6.31      1.42 o
   0   0  12       31.43       30.63      2.73 o
   1   0  12       19.19       18.04      2.20 o
   2   0  12        9.00       16.91      3.04 o
  -5   1  12      123.74      119.59      6.62 o
  -4   1  12        2.02        1.41      1.45 o
  -3   1  12       14.73       17.04      2.18 o
  -2   1  12      206.66      213.99      8.76 o
  -1   1  12       38.27       41.65     10.42 o
   0   1  12      235.14      249.99      9.64 o
   1   1  12       63.90       60.62      4.79 o
   2   1  12      186.04      190.80      7.23 o
  -4   2  12       79.10       85.68      4.59 o
  -3   2  12      212.20      234.92     18.88 o
  -2   2  12       69.41       69.84      6.49 o
  -1   2  12      166.87      172.67      8.01 o
   0   2  12       84.87       82.86      5.61 o
   1   2  12       11.69       12.56      2.59 o
  -4   3  12       41.73       40.24      4.05 o
  -3   3  12       97.79       95.84      6.16 o
  -2   3  12       49.13       55.32      4.79 o
  -1   3  12       51.25       49.56      4.54 o
   0   3  12      243.81      263.74     10.26 o
   1   3  12       44.99       43.16      4.19 o
  -4   4  12      246.15      258.97     10.48 o
  -3   4  12       24.41       20.08      3.15 o
  -2   4  12       39.52       44.93      5.76 o
  -1   4  12        0.85        0.31      1.85 o
   0   4  12       10.61       17.12      2.88 o
   1   4  12       99.00      103.14      6.04 o
  -3   5  12       33.90       33.85      5.98 o
  -2   5  12      310.98      311.84     11.85 o
  -1   5  12       25.21       27.13      3.62 o
   0   5  12       94.91      100.55     12.62 o
  -2   6  12       32.41       31.65      4.00 o
  -1   6  12      360.36      372.44     13.27 o
  -2  -4  13        4.11        4.64      2.03 o
  -1  -4  13      103.22      108.51      6.43 o
  -3  -3  13        0.71        1.82      1.52 o
  -2  -3  13      134.86      131.51      5.91 o
  -1  -3  13      128.43      127.70      5.68 o
   0  -3  13       82.97       74.48      5.25 o
  -3  -2  13       24.20       24.47      3.17 o
  -2  -2  13       37.88       38.35      3.86 o
  -1  -2  13       27.70       23.45      3.07 o
   0  -2  13      176.98      179.42      6.72 o
  -3  -1  13       88.67       78.79      5.48 o
  -2  -1  13       78.95       87.10      5.69 o
  -1  -1  13       35.76       29.64      2.74 o
   0  -1  13      186.17      194.05      6.94 o
  -4   0  13        4.00        0.49      2.64 o
  -3   0  13       16.19       21.46      3.06 o
  -2   0  13       18.50       18.21      2.56 o
  -1   0  13        3.29        5.84      2.05 o
   0   0  13        0.41        0.80      1.66 o
  -3   1  13       82.04       80.10      4.55 o
  -2   1  13       76.43       80.77      7.14 o
  -1   1  13       35.78       37.24      3.90 o
   0   1  13      180.19      190.90      8.69 o
  -3   2  13       24.22       25.58      6.92 o
  -2   2  13       35.12       33.76      5.70 o
  -1   2  13       28.56       26.43      3.41 o
   0   2  13      175.53      183.98     13.06 o
  -3   3  13        0.53        1.08      3.40 o
  -2   3  13      141.68      147.52      7.93 o
  -1   3  13      125.70      143.61      9.23 o
   0   3  13       84.60       86.71      6.03 o
  -2   4  13        3.61        5.06      2.30 o
  -1   4  13      102.13      118.02      7.21 o
 
